# Supplementary material for: Response of human macrophages to gamma radiation is mediated via expression of endogenous retroviruses
Source: PLoS Pathog. 2021 Feb 8;17(2):e1009305. doi: 10.1371/journal.ppat.1009305 (PMC7895352; doi:10.1371/journal.ppat.1009305)
Supplement: S1 Table — (A) Differentially transcribed retroelements in THP1 monocytes: 5Gy vs 0Gy; (B) Differentially transcribed retroelements in primary human MDM: 5Gy vs 0Gy; (C) Differentially transcribed retroelements: Common in THP1 & MDM: 5Gy vs 0Gy; (D) Differentially transcribed HERVK in THP1 monocytes: 5Gy vs 0Gy; (E) Differentially transcribed HERVK in primary human MDM: 5Gy vs 0Gy. (XLSX) [file ppat.1009305.s007.xlsx]

## Sheet: S1A THP1 5Gy vs 0Gy
	S1 Table. Differentially transcribed retroelements
	A. Differentially transcribed retroelements in THP1 monocytes: 5Gy vs 0Gy					T
Index	Feature	Log2_Mean_Monocytes_0Gy	Log2_Mean_Monocytes_5Gy	ANOVA_Uncorrected_Pvalue	ANOVA_Corrected_Pvalue	PostHoc_Pvalue_Monocytes_5Gy_vs_Monocytes_0Gy	Linear_FoldChange_Monocytes_5Gy_vs_Monocytes_0Gy
F61639	SATR1:Satellite:Satellite	5.88805	9.51946	1.70053e-05	3.19374e-05	2.94654e-05	12.3926
F60809	HERVI-int:ERV1:LTR	6.21811	9.39376	4.92793e-05	8.38043e-05	6.95647e-05	9.03579
F60796	HERV3-int:ERV1:LTR	7.09463	10.2197	9.95481e-07	2.65322e-06	2.51628e-06	8.72425
F60857	L1M2a:L1:LINE	6.0604	9.05295	2.38845e-06	5.63823e-06	3.36157e-06	7.9588
F60979	L1PREC2:L1:LINE	9.80991	12.7886	2.79394e-07	8.98824e-07	1.19917e-06	7.88281
F60956	L1PA12:L1:LINE	8.15309	11.0715	1.22204e-06	3.15651e-06	6.84075e-06	7.56005
F61089	LTR24C:ERV1:LTR	5.40687	8.31495	1.32563e-05	2.55759e-05	7.22361e-06	7.50618
F60970	L1PA8A:L1:LINE	8.49677	11.3961	5.0217e-08	2.16799e-07	1.48204e-07	7.46054
F60865	L1M3de:L1:LINE	5.86874	8.74539	4.90587e-06	1.06276e-05	1.25646e-05	7.34442
F61238	LTR88c:Gypsy:LTR	5.31098	8.1736	0.000620874	0.00087278	0.000460318	7.27333
F60909	L1MD1:L1:LINE	9.43079	12.2867	2.20298e-07	7.34414e-07	1.77386e-06	7.23958
F60931	L1MEa:L1:LINE	5.60866	8.45929	0.000187974	0.000286341	0.000177765	7.21317
F60954	L1PA10:L1:LINE	9.86201	12.7061	2.37742e-07	7.81918e-07	3.00402e-06	7.1805
F60874	L1M6:L1:LINE	8.53009	11.3482	9.5732e-08	3.66583e-07	6.00845e-07	7.05244
F61399	MER5C:hAT-Charlie:DNA	6.49585	9.28773	4.0735e-06	8.99865e-06	4.88529e-06	6.92533
F60940	L1MEi:L1:LINE	8.98566	11.7769	1.26479e-07	4.62176e-07	8.55386e-07	6.92205
F60971	L1PB1:L1:LINE	10.7056	13.4939	1.32455e-07	4.79096e-07	2.3609e-06	6.90802
F60872	L1M4c:L1:LINE	8.77761	11.5631	2.35393e-07	7.75495e-07	6.90006e-07	6.89474
F60892	L1MB2:L1:LINE	9.57884	12.3632	1.35984e-07	4.89958e-07	7.352e-07	6.88918
F61400	MER61-int:ERV1:LTR	6.9105	9.68809	1.47354e-08	7.8934e-08	1.16706e-05	6.85707
F60934	L1MEd:L1:LINE	10.8778	13.6543	4.94457e-08	2.13944e-07	7.23785e-07	6.85177
F61164	LTR4:ERV1:LTR	6.28256	9.05885	4.5104e-05	7.72473e-05	3.22698e-05	6.8509
F60881	L1MA2:L1:LINE	9.61202	12.3879	4.0472e-07	1.22872e-06	2.69643e-06	6.84892
F60811	HERVIP10F-int:ERV1:LTR	5.90947	8.6819	1.65193e-05	3.11441e-05	2.68848e-05	6.83258
F61602	MamRep1527:LTR:LTR	5.6287	8.38831	0.000175843	0.000269623	0.000165571	6.77212
F60972	L1PB2:L1:LINE	7.67621	10.4218	6.42078e-07	1.81771e-06	2.69376e-06	6.7065
F60692	CR1_Mam:CR1:LINE	8.23433	10.9794	9.47348e-08	3.6376e-07	4.77585e-07	6.70424
F60938	L1MEg:L1:LINE	10.2535	12.9911	7.37807e-08	2.96744e-07	7.45379e-07	6.66978
F60933	L1MEc:L1:LINE	10.5196	13.256	3.17308e-08	1.48697e-07	6.18572e-07	6.66449
F60883	L1MA4:L1:LINE	9.62541	12.3574	9.08223e-08	3.51078e-07	1.50139e-06	6.6436
F60681	BLACKJACK:hAT-Blackjack:DNA	7.31302	10.0441	2.25244e-06	5.36437e-06	6.01555e-06	6.63973
F60976	L1PBa1:L1:LINE	7.18329	9.90716	2.05061e-05	3.78697e-05	2.95676e-05	6.60641
F60907	L1MCb:L1:LINE	7.55323	10.2752	6.29659e-07	1.79031e-06	1.84706e-06	6.59771
F60915	L1ME1:L1:LINE	11.5575	14.278	4.07412e-08	1.82159e-07	3.61749e-07	6.5911
F61617	ORSL-2a:hAT-Tip100:DNA	5.69669	8.41671	2.3983e-05	4.3587e-05	2.32127e-05	6.58883
F60910	L1MD2:L1:LINE	10.188	12.905	8.25865e-08	3.25541e-07	4.05013e-07	6.57527
F61678	Tigger20a:TcMar-Tigger:DNA	7.67681	10.3864	1.09238e-06	2.87121e-06	3.00099e-06	6.54121
F61630	Plat_L3:CR1:LINE	8.23241	10.9391	1.5851e-06	3.95144e-06	6.52064e-06	6.52814
F61606	MamRep4096:hAT-Tip100:DNA	6.22107	8.92737	6.75714e-06	1.40399e-05	1.25159e-05	6.52646
F60959	L1PA15-16:L1:LINE	6.48752	9.1931	1.05851e-06	2.79683e-06	8.15663e-06	6.5232
F60858	L1M2b:L1:LINE	5.25389	7.95525	4.53894e-06	9.91276e-06	2.14318e-05	6.50418
F60887	L1MA6:L1:LINE	8.58574	11.2852	3.98287e-07	1.21227e-06	5.5975e-06	6.49569
F61307	MER2:TcMar-Tigger:DNA	10.2431	12.9394	7.0621e-08	2.86703e-07	4.51175e-07	6.48147
F60927	L1ME4a:L1:LINE	11.0437	13.7347	1.6519e-08	8.64082e-08	1.61172e-07	6.45777
F61373	MER52A:ERV1:LTR	8.09887	10.7898	5.19096e-06	1.11575e-05	2.32527e-05	6.45747
F60873	L1M5:L1:LINE	12.0734	14.763	1.00056e-08	5.74318e-08	1.10346e-07	6.4513
F60913	L1MDa:L1:LINE	9.81447	12.503	4.9658e-07	1.45969e-06	3.43911e-06	6.44672
F60897	L1MB8:L1:LINE	10.8362	13.5245	6.2258e-08	2.58197e-07	6.96637e-07	6.44548
F60893	L1MB3:L1:LINE	10.7953	13.4814	9.7105e-08	3.70391e-07	1.08162e-06	6.43587
F60991	L4_B_Mam:RTE-X:LINE	8.54502	11.2275	5.66381e-07	1.63437e-06	1.68062e-06	6.41976
F60854	L1M1:L1:LINE	10.2296	12.9106	4.26617e-07	1.28424e-06	1.59323e-06	6.41309
F61663	Tigger13a:TcMar-Tigger:DNA	8.41496	11.0918	1.21735e-06	3.14605e-06	4.10196e-06	6.39442
F61429	MER6:TcMar-Tigger:DNA	7.06549	9.74105	9.0545e-06	1.82216e-05	1.16742e-05	6.38888
F60974	L1PB4:L1:LINE	9.36153	12.0332	5.30468e-07	1.54531e-06	2.70004e-06	6.37143
F60958	L1PA14:L1:LINE	8.85329	11.5184	1.81579e-07	6.23927e-07	2.70754e-06	6.34256
F60802	HERV9NC-int:ERV1:LTR	6.25338	8.91835	8.90796e-09	5.20469e-08	3.70985e-06	6.34214
F60920	L1ME3B:L1:LINE	9.87485	12.538	1.40302e-07	5.03294e-07	9.36382e-07	6.33395
F60730	Charlie7:hAT-Charlie:DNA	8.02119	10.6836	2.38628e-07	7.84435e-07	2.00649e-06	6.331
F61688	Tigger4a:TcMar-Tigger:DNA	9.54405	12.201	3.28578e-07	1.02948e-06	9.99902e-07	6.3069
F61684	Tigger3b:TcMar-Tigger:DNA	9.47383	12.1298	4.26457e-08	1.89033e-07	4.61216e-07	6.30263
F60731	Charlie7a:hAT-Charlie:DNA	6.81857	9.47343	4.0726e-07	1.23452e-06	5.14535e-07	6.29787
F61261	MER103C:hAT-Charlie:DNA	9.54145	12.1946	1.84231e-07	6.31266e-07	9.10748e-07	6.2902
F60778	HAL1M8:L1:LINE	8.16683	10.8187	1.57496e-07	5.54409e-07	4.91243e-07	6.28476
F61640	SATR2:Satellite:Satellite	5.2772	7.92418	7.71947e-05	0.000126392	0.000166984	6.26356
F60926	L1ME3G:L1:LINE	10.5251	13.1706	5.12748e-08	2.19963e-07	3.03061e-07	6.25713
F61571	MSTA-int:ERVL-MaLR:LTR	9.13142	11.7758	4.31298e-06	9.46786e-06	1.02977e-05	6.25246
F60882	L1MA3:L1:LINE	9.97934	12.6227	4.0839e-08	1.82512e-07	5.79066e-07	6.24764
F60969	L1PA8:L1:LINE	9.72731	12.3703	2.9943e-07	9.53103e-07	1.7122e-06	6.24618
F60876	L1M7:L1:LINE	8.12355	10.7657	7.27874e-07	2.01999e-06	3.3237e-06	6.24253
F61218	LTR81A:Gypsy:LTR	5.30253	7.93884	1.20751e-05	2.35033e-05	4.50625e-05	6.21739
F60848	Kanga1a:TcMar-Tc2:DNA	6.42255	9.05877	5.11974e-06	1.10304e-05	1.73726e-05	6.21703
F61017	LTR10C:ERV1:LTR	6.93261	9.56773	2.73789e-06	6.35584e-06	3.97373e-06	6.21227
F60988	L3:CR1:LINE	12.2849	14.9195	3.55996e-08	1.62851e-07	2.66066e-07	6.21
F61252	MADE1:TcMar-Mariner:DNA	7.96965	10.6009	2.51388e-06	5.90264e-06	6.90803e-06	6.19552
F60922	L1ME3Cz:L1:LINE	10.1293	12.7591	3.85172e-08	1.74123e-07	2.60041e-07	6.18923
F60928	L1ME4b:L1:LINE	10.9317	13.5557	2.48805e-08	1.2151e-07	3.15103e-07	6.16471
F60847	Kanga1:TcMar-Tc2:DNA	6.25336	8.87278	1.10284e-05	2.16966e-05	1.06139e-05	6.14504
F60896	L1MB7:L1:LINE	11.5236	14.1427	1.69401e-08	8.82335e-08	1.88702e-07	6.14372
F60870	L1M4a2:L1:LINE	7.68945	10.3083	6.62616e-07	1.86694e-06	3.0844e-06	6.14252
F60869	L1M4a1:L1:LINE	8.17862	10.7963	1.7619e-07	6.08506e-07	6.84767e-07	6.13776
F61475	MER94:hAT-Blackjack:DNA	8.49728	11.1141	2.92117e-07	9.33467e-07	1.01973e-06	6.13408
F60992	L4_C_Mam:RTE-X:LINE	8.63848	11.255	2.5078e-07	8.18337e-07	1.17965e-06	6.13263
F60745	ERVL-int:ERVL:LTR	6.61708	9.2333	2.21363e-05	4.05545e-05	3.91262e-05	6.13142
F61038	LTR16A1:ERVL:LTR	7.21793	9.83228	6.49833e-06	1.35742e-05	8.90125e-06	6.12349
F60924	L1ME3E:L1:LINE	8.79945	11.411	5.02717e-08	2.16799e-07	3.93259e-07	6.1116
F60965	L1PA4:L1:LINE	11.0026	13.6122	5.40364e-07	1.56916e-06	3.83462e-06	6.10364
F61302	MER20B:hAT-Charlie:DNA	8.6086	11.2133	4.30587e-07	1.29421e-06	1.29659e-06	6.08247
F61436	MER70C:ERVL:LTR	5.30678	7.90922	0.000379592	0.000549463	0.000252964	6.07311
F60961	L1PA16:L1:LINE	10.1715	12.7726	1.19324e-07	4.41051e-07	2.23259e-06	6.0675
F61114	LTR33A:ERVL:LTR	6.96596	9.56111	1.14274e-05	2.23759e-05	1.71049e-05	6.04252
F60911	L1MD3:L1:LINE	9.51774	12.1122	7.8506e-08	3.11716e-07	9.72029e-07	6.03973
F60860	L1M3:L1:LINE	9.21812	11.8123	1.64866e-07	5.74667e-07	1.04588e-06	6.03825
F61301	MER20:hAT-Charlie:DNA	11.0142	13.6054	7.98888e-08	3.16436e-07	5.61451e-07	6.02614
F61665	Tigger15a:TcMar-Tigger:DNA	9.75028	12.3408	2.35659e-07	7.76238e-07	1.09955e-06	6.02309
F60903	L1MC5:L1:LINE	10.1998	12.7893	5.76344e-08	2.4184e-07	5.52934e-07	6.01899
F61540	MLT1I:ERVL-MaLR:LTR	8.69151	11.2806	7.39515e-08	2.97309e-07	1.01228e-06	6.01727
F60900	L1MC3:L1:LINE	9.83221	12.4202	3.25899e-08	1.5219e-07	5.26981e-07	6.01274
F61271	MER112:hAT-Charlie:DNA	8.93522	11.5228	4.83187e-07	1.42733e-06	1.5902e-06	6.0107
F60925	L1ME3F:L1:LINE	8.74466	11.331	4.84755e-08	2.10771e-07	3.16634e-07	6.0057
F61669	Tigger17a:TcMar-Tigger:DNA	8.8115	11.3925	2.29866e-07	7.601e-07	1.36125e-06	5.98371
F61618	ORSL-2b:hAT-Tip100:DNA	6.26765	8.84591	0.000103237	0.000165218	8.80136e-05	5.9722
F61666	Tigger16a:TcMar-Tigger:DNA	8.11229	10.6893	2.06263e-07	6.94245e-07	6.92226e-07	5.96695
F60989	L3b:CR1:LINE	10.0348	12.6113	3.94385e-07	1.20326e-06	1.92982e-06	5.96495
F61345	MER47A:TcMar-Tigger:DNA	8.36941	10.9427	5.31898e-07	1.54832e-06	3.01373e-06	5.95155
F60877	L1M8:L1:LINE	7.69176	10.2648	2.61348e-07	8.49002e-07	9.34413e-07	5.9507
F61227	LTR85a:Gypsy:LTR	6.12494	8.69446	9.12536e-06	1.8351e-05	2.83069e-05	5.93615
F60868	L1M4:L1:LINE	11.0227	13.5916	4.49119e-08	1.97469e-07	6.66678e-07	5.93346
F60712	Charlie1b:hAT-Charlie:DNA	8.16408	10.7317	4.16347e-07	1.25841e-06	1.13489e-06	5.92824
F60984	L2:L2:LINE	12.5251	15.092	9.31111e-09	5.40475e-08	1.3751e-07	5.92569
F60932	L1MEb:L1:LINE	7.55062	10.1136	2.4355e-07	7.98203e-07	2.6018e-06	5.90919
F61652	THE1B-int:ERVL-MaLR:LTR	9.69738	12.2602	4.08713e-06	9.02673e-06	1.73869e-05	5.90865
F60944	L1P3:L1:LINE	8.71018	11.2726	3.89591e-07	1.18998e-06	3.55675e-06	5.90714
F60852	Kanga2_a:TcMar-Tc2:DNA	7.42698	9.98812	8.99062e-07	2.42662e-06	1.72782e-06	5.90175
F61679	Tigger2:TcMar-Tigger:DNA	9.15539	11.7153	1.17052e-07	4.33634e-07	1.00323e-06	5.89673
F61246	LTR9:ERV1:LTR	5.7731	8.33135	1.21314e-07	4.46971e-07	2.72906e-07	5.8899
F61259	MER102b:hAT-Charlie:DNA	9.08815	11.6459	1.82029e-07	6.25144e-07	8.78287e-07	5.888
F61396	MER5A:hAT-Charlie:DNA	11.4115	13.9691	1.35399e-07	4.88028e-07	9.68764e-07	5.88738
F60777	HAL1:L1:LINE	11.3126	13.8661	5.41101e-08	2.29461e-07	7.74803e-07	5.87068
F61672	Tigger18a:TcMar-Tigger:DNA	7.60234	10.1548	1.38626e-06	3.51533e-06	3.3192e-06	5.86619
F60999	LTR101_Mam:ERVL:LTR	6.46695	9.01848	1.34347e-05	2.58896e-05	5.52142e-05	5.86253
F61338	MER44C:TcMar-Tigger:DNA	7.58237	10.1338	1.47786e-07	5.26571e-07	1.03666e-06	5.86215
F60743	ERVL-B4-int:ERVL:LTR	8.42628	10.9776	1.10413e-07	4.1216e-07	5.22231e-07	5.86182
F61380	MER57A-int:ERV1:LTR	6.30467	8.85559	1.06806e-07	4.0145e-07	9.5474e-07	5.86011
F61798	X6A_LINE:CR1:LINE	6.29382	8.84459	1.08139e-06	2.8454e-06	3.51585e-06	5.85947
F60789	HERV17-int:ERV1:LTR	7.09722	9.64668	1.47565e-06	3.71264e-06	1.31435e-05	5.85413
F60942	L1P1:L1:LINE	9.08036	11.6249	7.36135e-07	2.04032e-06	3.49815e-06	5.83412
F60906	L1MCa:L1:LINE	8.99853	11.543	1.05654e-07	3.97502e-07	1.41712e-06	5.83404
F61808	Zaphod:hAT-Tip100:DNA	6.6099	9.15373	5.05423e-06	1.09127e-05	1.37738e-05	5.83133
F60711	Charlie1a:hAT-Charlie:DNA	10.0709	12.6145	3.16108e-08	1.48277e-07	2.0166e-07	5.83045
F60919	L1ME3A:L1:LINE	10.076	12.618	4.24633e-08	1.88485e-07	4.77631e-07	5.82427
F61673	Tigger19a:TcMar-Tigger:DNA	8.86255	11.4023	1.73436e-07	5.99948e-07	8.51404e-07	5.81489
F61309	MER30:hAT-Charlie:DNA	9.27045	11.8085	2.28845e-07	7.5749e-07	9.7369e-07	5.80817
F60993	L5:RTE-X:LINE	6.73895	9.27627	1.66383e-05	3.13412e-05	1.27223e-05	5.80508
F61510	MLT1D:ERVL-MaLR:LTR	10.7298	13.2655	2.72403e-07	8.79806e-07	2.25943e-06	5.79861
F61613	MamTip2:hAT-Tip100:DNA	8.68869	11.2234	3.06415e-06	7.01508e-06	7.65423e-06	5.7945
F60990	L4_A_Mam:RTE-X:LINE	9.19648	11.73	1.02689e-07	3.87837e-07	1.2432e-06	5.78983
F60967	L1PA6:L1:LINE	10.7596	13.2931	2.02324e-07	6.83219e-07	1.59045e-06	5.78949
F61588	MamGypLTR1c:Gypsy:LTR	5.73783	8.27042	4.91313e-05	8.35817e-05	4.60144e-05	5.78611
F60941	L1MEj:L1:LINE	7.94572	10.4772	6.31942e-07	1.79602e-06	3.80123e-06	5.78156
F60891	L1MB1:L1:LINE	8.73896	11.2701	2.80401e-07	9.01622e-07	1.57371e-06	5.78034
F61552	MLT1M:ERVL-MaLR:LTR	7.20423	9.73506	5.91924e-06	1.25127e-05	2.37981e-05	5.77905
F61667	Tigger16b:TcMar-Tigger:DNA	7.61344	10.141	1.20652e-06	3.12384e-06	4.37585e-06	5.76607
F60823	HERVL-int:ERVL:LTR	8.9331	11.4582	2.7944e-06	6.47244e-06	2.86324e-05	5.75613
F61675	Tigger1:TcMar-Tigger:DNA	11.8133	14.338	6.48208e-08	2.6696e-07	9.7092e-07	5.75433
F60901	L1MC4:L1:LINE	11.333	13.8563	2.00829e-08	1.01446e-07	2.92054e-07	5.74869
F61559	MLT2B1:ERVL:LTR	7.54157	10.0642	1.54105e-05	2.9282e-05	4.86486e-05	5.74619
F61500	MLT1A0-int:ERVL-MaLR:LTR	6.63782	9.16002	8.3568e-05	0.000136019	6.64285e-05	5.74457
F60955	L1PA11:L1:LINE	9.23401	11.7546	2.81239e-08	1.3439e-07	4.30181e-07	5.73823
F61258	MER102a:hAT-Charlie:DNA	8.53718	11.0569	4.81218e-07	1.42237e-06	2.29945e-06	5.73458
F61566	MLT2D:ERVL:LTR	7.65975	10.1758	1.56898e-06	3.91574e-06	7.9882e-06	5.72007
F61314	MER33:hAT-Charlie:DNA	9.58311	12.0991	2.88399e-08	1.37019e-07	2.11093e-07	5.71975
F61262	MER104:TcMar-Tc2:DNA	7.82704	10.3414	7.42315e-07	2.0536e-06	3.14701e-06	5.71327
F61687	Tigger4:TcMar-Tigger:DNA	8.1691	10.6829	9.80181e-08	3.73085e-07	6.97536e-07	5.7114
F61226	LTR84b:ERVL:LTR	6.18719	8.69762	3.87142e-06	8.60662e-06	1.20047e-05	5.69789
F61000	LTR102_Mam:ERVL:LTR	5	7.50956	5.71597e-05	9.61122e-05	6.89506e-05	5.69447
F61397	MER5B:hAT-Charlie:DNA	10.8833	13.3908	1.63016e-07	5.69235e-07	1.20214e-06	5.6863
F61691	Tigger5b:TcMar-Tigger:DNA	7.80842	10.3147	7.68934e-07	2.11654e-06	2.28371e-06	5.68158
F61521	MLT1F-int:ERVL-MaLR:LTR	6.3581	8.86425	2.30624e-05	4.2078e-05	1.81151e-05	5.68102
F60845	Helitron3Na_Mam:Helitron:RC	6.31203	8.81637	3.44041e-06	7.75766e-06	7.8157e-06	5.6739
F60632	AluJr4:Alu:SINE	11.3987	13.9018	7.06251e-08	2.86703e-07	4.88002e-07	5.66878
F61463	MER89:ERV1:LTR	6.58249	9.08413	1.78846e-06	4.39186e-06	7.87303e-06	5.66331
F61336	MER44A:TcMar-Tigger:DNA	8.37066	10.8716	4.50799e-07	1.34648e-06	1.85724e-06	5.66067
F60943	L1P2:L1:LINE	9.17275	11.6731	4.48384e-07	1.3407e-06	2.10559e-06	5.65808
F60973	L1PB3:L1:LINE	8.61286	11.1106	2.41655e-07	7.92841e-07	2.74756e-06	5.64789
F60888	L1MA7:L1:LINE	9.16376	11.6613	5.9991e-08	2.50067e-07	7.36659e-07	5.64722
F61125	LTR37B:ERV1:LTR	6.41874	8.91625	3.08908e-06	7.0672e-06	5.42204e-06	5.64712
F60963	L1PA2:L1:LINE	10.0072	12.5026	1.7023e-06	4.20666e-06	6.81952e-06	5.63915
F60960	L1PA15:L1:LINE	10.2279	12.7233	6.43113e-07	1.82011e-06	4.94441e-06	5.6385
F61680	Tigger2a:TcMar-Tigger:DNA	7.81208	10.3058	2.01183e-06	4.85812e-06	1.30903e-05	5.63237
F60855	L1M2:L1:LINE	9.96836	12.4603	4.75591e-07	1.40829e-06	3.57859e-06	5.62521
F61810	hAT-N1_Mam:hAT-Tip100:DNA	5.48756	7.97905	1.38045e-05	2.65266e-05	3.4569e-05	5.62358
F61207	LTR78:ERV1:LTR	7.82319	10.3143	3.41968e-06	7.7198e-06	1.84025e-05	5.62199
F60771	FRAM:Alu:SINE	9.6062	12.0961	1.94259e-07	6.6077e-07	8.50432e-07	5.61745
F60702	Charlie15a:hAT-Charlie:DNA	8.52618	11.0136	1.15291e-06	3.0033e-06	3.38546e-06	5.60767
F61305	MER21B:ERVL:LTR	9.15112	11.636	5.45991e-07	1.58188e-06	2.12677e-06	5.59802
F60649	AluSz6:Alu:SINE	12.4567	14.9415	8.47793e-08	3.32778e-07	4.57581e-07	5.59759
F61591	MamGypLTR2c:Gypsy:LTR	5.06528	7.54901	4.48526e-06	9.80975e-06	4.67207e-06	5.59342
F60734	Cheshire:hAT-Charlie:DNA	7.84974	10.3333	3.71002e-07	1.14193e-06	9.67596e-07	5.5929
F61254	MARNA:TcMar-Mariner:DNA	8.68126	11.1619	2.781e-07	8.954e-07	1.35126e-06	5.58136
F60688	CR1-3_Croc:CR1:LINE	7.20555	9.68509	7.94971e-06	1.622e-05	1.10543e-05	5.57719
F60917	L1ME2z:L1:LINE	9.20918	11.6883	1.18757e-07	4.39119e-07	1.19358e-06	5.57549
F60769	FLAM_A:Alu:SINE	10.5399	13.0188	1.30221e-07	4.7285e-07	6.75135e-07	5.57465
F61069	LTR1E:ERV1:LTR	5.0148	7.4934	0.00012727	0.00020013	0.000240046	5.57359
F60916	L1ME2:L1:LINE	10.5412	13.0195	6.37451e-08	2.63293e-07	5.61621e-07	5.57238
F60968	L1PA7:L1:LINE	11.636	14.1102	3.18231e-07	1.00268e-06	4.066e-06	5.55637
F61395	MER5A1:hAT-Charlie:DNA	10.436	12.9077	1.76346e-07	6.08841e-07	7.59238e-07	5.54683
F61067	LTR1D1:ERV1:LTR	5.82449	8.29455	0.000119668	0.000189301	0.000105337	5.54067
F61681	Tigger2b_Pri:TcMar-Tigger:DNA	7.91054	10.3794	9.73527e-08	3.71119e-07	1.02486e-06	5.53604
F60964	L1PA3:L1:LINE	11.0991	13.5679	6.90518e-07	1.93221e-06	7.40346e-06	5.53556
F61308	MER2B:TcMar-Tigger:DNA	7.75059	10.2168	6.09861e-07	1.74237e-06	9.39136e-07	5.52583
F61584	MSTD:ERVL-MaLR:LTR	9.04547	11.5098	3.11393e-07	9.85735e-07	2.2036e-06	5.51862
F60895	L1MB5:L1:LINE	10.1412	12.6051	8.95168e-08	3.47059e-07	5.80268e-07	5.51729
F60705	Charlie17:hAT-Charlie:DNA	7.18068	9.64329	1.38426e-05	2.65919e-05	2.07263e-05	5.51213
F61504	MLT1A:ERVL-MaLR:LTR	9.07111	11.5287	4.99559e-07	1.46728e-06	4.00617e-06	5.49285
F61391	MER58A:hAT-Charlie:DNA	10.7631	13.22	1.22347e-07	4.50413e-07	7.05404e-07	5.49072
F61492	MIR1_Amn:MIR:SINE	10.2024	12.659	1.33141e-07	4.8122e-07	6.5608e-07	5.48919
F61694	Tigger7:TcMar-Tigger:DNA	8.76098	11.2172	3.66769e-07	1.13015e-06	1.47041e-06	5.48788
F61327	MER3:hAT-Charlie:DNA	10.1882	12.6438	8.35198e-08	3.28624e-07	4.22879e-07	5.48536
F61701	UCON105:UCON105:Unknown	5.96855	8.42324	4.96014e-05	8.43009e-05	6.14565e-05	5.48196
F61264	MER105:hAT-Charlie:DNA	7.2973	9.75133	6.73542e-07	1.89282e-06	1.35916e-06	5.47944
F61276	MER117:hAT-Charlie:DNA	8.79668	11.2502	1.89964e-06	4.62601e-06	5.10827e-06	5.47733
F61019	LTR10E:ERV1:LTR	5.77213	8.22533	4.0181e-05	6.94846e-05	5.90861e-05	5.47631
F61431	MER6B:TcMar-Tigger:DNA	6.89327	9.34578	1.68777e-06	4.1776e-06	3.89461e-06	5.47369
F60866	L1M3e:L1:LINE	6.89426	9.34635	1.55839e-06	3.89378e-06	9.08032e-06	5.47208
F60727	Charlie4z:hAT-Charlie:DNA	9.49831	11.9488	1.30981e-07	4.75254e-07	5.94022e-07	5.46617
F61579	MSTB2:ERVL-MaLR:LTR	7.36669	9.81584	6.42406e-05	0.000106708	7.99012e-05	5.46093
F61544	MLT1J2-int:ERVL-MaLR:LTR	5	7.44864	8.00466e-06	1.63232e-05	1.80907e-05	5.45899
F61467	MER91A:hAT-Tip100:DNA	8.34206	10.7899	2.3172e-06	5.49122e-06	3.7459e-06	5.4561
F60918	L1ME3:L1:LINE	9.7939	12.2412	5.36775e-08	2.28022e-07	2.4956e-07	5.45393
F61611	MamRep605:LTR:LTR?	8.37453	10.8197	7.43973e-07	2.05752e-06	5.42199e-06	5.44585
F61300	MER1B:hAT-Charlie:DNA	9.98564	12.4305	8.21959e-07	2.24239e-06	3.90203e-06	5.44476
F60886	L1MA5A:L1:LINE	8.64717	11.0901	1.7732e-07	6.11333e-07	1.3232e-06	5.43747
F60880	L1MA1:L1:LINE	8.6057	11.0476	2.84833e-07	9.13321e-07	4.93406e-06	5.43345
F60704	Charlie16a:hAT-Charlie:DNA	7.79203	10.2338	4.50028e-06	9.8393e-06	1.66817e-05	5.43309
F61037	LTR16:ERVL:LTR	7.16226	9.59859	1.37294e-05	2.63977e-05	6.98893e-05	5.41265
F60812	HERVIP10FH-int:ERV1:LTR	6.13456	8.5698	1.62281e-07	5.66968e-07	1.27623e-05	5.40853
F61656	THE1D-int:ERVL-MaLR:LTR	8.27224	10.7054	4.59343e-07	1.36721e-06	7.03828e-06	5.4009
F60937	L1MEg2:L1:LINE	6.1729	8.60449	1.1251e-05	2.20813e-05	1.10445e-05	5.39488
F60923	L1ME3D:L1:LINE	8.44291	10.8727	4.34555e-07	1.30413e-06	2.34247e-06	5.38824
F60713	Charlie20a:hAT-Charlie:DNA	6.48299	8.9125	1.14474e-06	2.98483e-06	7.08097e-06	5.38711
F61654	THE1C-int:ERVL-MaLR:LTR	8.34225	10.7716	1.89951e-05	3.53153e-05	5.59645e-05	5.3866
F61807	Zaphod3:hAT-Tip100:DNA	6.6162	9.04492	2.72752e-05	4.89614e-05	3.95564e-05	5.38415
F60957	L1PA13:L1:LINE	10.1161	12.5442	4.3818e-07	1.313e-06	3.9439e-06	5.38191
F61689	Tigger4b:TcMar-Tigger:DNA	9.36647	11.7933	7.47076e-08	2.99243e-07	3.62117e-07	5.37724
F61447	MER76:ERVL:LTR	6.04559	8.47062	1.69177e-06	4.18538e-06	2.99698e-06	5.37041
F60885	L1MA5:L1:LINE	9.1611	11.5856	4.30453e-07	1.294e-06	3.06876e-06	5.36831
F61469	MER91C:hAT-Tip100:DNA	6.777	9.20112	2.03881e-05	3.76655e-05	3.90605e-05	5.36701
F60715	Charlie22a:hAT-Charlie:DNA	7.25911	9.6817	6.14851e-06	1.29387e-05	9.31619e-06	5.36131
F60726	Charlie4a:hAT-Charlie:DNA	8.57917	10.9997	1.6703e-07	5.81178e-07	5.22239e-07	5.35359
F60826	HERVL40-int:ERVL:LTR	7.24991	9.6661	6.7462e-07	1.89503e-06	3.55564e-06	5.3376
F61407	MER63A:hAT-Blackjack:DNA	8.06695	10.4817	3.9028e-06	8.66752e-06	1.15042e-05	5.33212
F60930	L1ME5:L1:LINE	7.75164	10.1659	1.43268e-06	3.61761e-06	4.30788e-06	5.33057
F60894	L1MB4:L1:LINE	10.1615	12.5756	1.07702e-08	6.10335e-08	1.46394e-07	5.32987
F60838	HUERS-P2-int:ERV1:LTR	5.40681	7.82064	7.81442e-05	0.000127829	8.44873e-05	5.32886
F60706	Charlie17a:hAT-Charlie:DNA	7.28129	9.69391	2.21739e-06	5.28734e-06	5.61462e-06	5.32438
F61283	MER121:hAT:DNA	5.27293	7.68487	6.46557e-05	0.000107352	0.000306268	5.32192
F61596	MamRTE1:RTE-Bo.B:LINE	9.82097	12.232	3.10879e-07	9.84265e-07	2.7472e-06	5.31843
F61174	LTR55:ERVL:LTR	5.4122	7.82234	0.000210828	0.000318504	0.000123334	5.31525
F60708	Charlie18a:hAT-Charlie:DNA	8.21984	10.6293	3.27512e-07	1.02664e-06	1.01286e-06	5.31267
F61600	MamRep137:TcMar-Tigger:DNA	8.45937	10.8669	5.42733e-07	1.57518e-06	2.59549e-06	5.30574
F60898	L1MC1:L1:LINE	10.6078	13.0146	1.91873e-08	9.80928e-08	6.93252e-07	5.30315
F60722	Charlie2b:hAT-Charlie:DNA	8.22844	10.633	5.48994e-07	1.58841e-06	2.30271e-06	5.29482
F60890	L1MA9:L1:LINE	10.4753	12.8783	5.47716e-08	2.31814e-07	8.75088e-07	5.28916
F61548	MLT1K:ERVL-MaLR:LTR	9.48398	11.8861	2.21156e-07	7.36272e-07	2.45524e-06	5.2858
F60644	AluSq:Alu:SINE	10.7895	13.1906	6.29964e-07	1.79092e-06	2.24182e-06	5.28203
F61603	MamRep1879:hAT-Tip100:DNA	7.23629	9.6373	5.07458e-06	1.09464e-05	1.24895e-05	5.28171
F61393	MER58C:hAT-Charlie:DNA	8.41871	10.8195	2.57524e-07	8.38249e-07	1.37138e-06	5.28076
F61568	MLT2F:ERVL:LTR	6.51643	8.91678	1.55834e-05	2.95665e-05	3.35317e-05	5.2793
F61304	MER21A:ERVL:LTR	8.43396	10.8341	5.84773e-07	1.6805e-06	1.40748e-06	5.27838
F60637	AluSg4:Alu:SINE	9.57097	11.9706	1.14036e-06	2.97655e-06	3.26593e-06	5.27681
F60646	AluSx3:Alu:SINE	11.591	13.9878	2.16155e-07	7.22695e-07	1.34079e-06	5.26634
F61275	MER115:hAT-Tip100:DNA	7.9425	10.3388	1.33613e-06	3.40936e-06	3.65843e-06	5.26443
F61612	MamTip1:hAT-Tip100:DNA	6.32952	8.72401	4.95495e-05	8.42199e-05	6.91133e-05	5.25791
F60929	L1ME4c:L1:LINE	9.97301	12.3666	1.2554e-07	4.59258e-07	7.71874e-07	5.25473
F61550	MLT1L:ERVL-MaLR:LTR	9.06421	11.457	2.43807e-07	7.98913e-07	2.44828e-06	5.2516
F60983	L2-3_Crp:L2:LINE	7.35183	9.74394	9.98305e-07	2.65893e-06	3.45842e-06	5.24925
F61049	LTR16E2:ERVL:LTR	6.51165	8.90258	2.37325e-06	5.60577e-06	1.26083e-05	5.24495
F61409	MER63C:hAT-Blackjack:DNA	5.64706	8.03799	8.85014e-06	1.78654e-05	2.22272e-05	5.24495
F61346	MER47B:TcMar-Tigger:DNA	6.55622	8.94216	4.47562e-06	9.79086e-06	1.00025e-05	5.22686
F61115	LTR33A_:ERVL:LTR	6.8423	9.22769	8.80687e-06	1.77818e-05	5.11921e-05	5.22487
F61686	Tigger3d:TcMar-Tigger:DNA	5.69014	8.07546	3.38991e-07	1.05502e-06	2.72629e-06	5.22463
F61410	MER63D:hAT-Blackjack:DNA	7.0431	9.42585	9.30599e-07	2.50209e-06	1.77626e-06	5.21528
F60741	ERV3-16A3_I-int:ERVL:LTR	8.80569	11.1871	6.12399e-09	3.8295e-08	7.86547e-08	5.21042
F61682	Tigger3:TcMar-Tigger:DNA	7.57753	9.95638	4.24849e-07	1.27991e-06	2.44705e-06	5.20123
F60639	AluSg:Alu:SINE	12.0259	14.4021	1.88143e-07	6.42536e-07	8.50559e-07	5.19167
F60908	L1MCc:L1:LINE	7.8394	10.2142	3.63291e-07	1.12119e-06	3.32383e-06	5.18668
F61564	MLT2C1:ERVL:LTR	6.58719	8.96112	4.47248e-05	7.66918e-05	0.000103598	5.18353
F61610	MamRep564:MamRep564:Unknown	6.35638	8.72841	0.000165974	0.000255673	0.000108852	5.17667
F61260	MER102c:hAT-Charlie:DNA	8.86326	11.2352	1.67539e-06	4.15277e-06	6.35827e-06	5.17644
F60635	AluSc8:Alu:SINE	11.0203	13.3908	1.31911e-06	3.3721e-06	4.88464e-06	5.17128
F60710	Charlie1:hAT-Charlie:DNA	7.92163	10.2918	1.57142e-06	3.92083e-06	6.00796e-06	5.17012
F61608	MamRep434:TcMar-Tigger:DNA	7.7696	10.1381	2.72973e-06	6.33991e-06	6.67847e-06	5.16389
F61685	Tigger3c:TcMar-Tigger:DNA	8.31932	10.6851	1.74778e-07	6.04057e-07	7.87612e-07	5.15437
F61253	MADE2:TcMar-Mariner:DNA	7.55194	9.91614	1.67152e-06	4.14471e-06	2.17102e-06	5.14869
F61546	MLT1J:ERVL-MaLR:LTR	9.47814	11.8415	6.67935e-07	1.87949e-06	6.73443e-06	5.14575
F60647	AluSx4:Alu:SINE	10.1136	12.4762	1.36645e-06	3.47541e-06	5.4415e-06	5.14283
F61517	MLT1E2:ERVL-MaLR:LTR	8.4379	10.8004	1.0251e-06	2.72066e-06	6.76892e-06	5.1426
F60709	Charlie19a:hAT-Charlie:DNA	7.57345	9.93501	1.8174e-06	4.45156e-06	6.48164e-06	5.13927
F61356	MER4CL34:ERV1:LTR	5.85256	8.21299	2.54497e-06	5.96527e-06	2.27502e-06	5.13522
F61443	MER75:PiggyBac:DNA	5.74793	8.10677	4.87978e-06	1.05769e-05	8.93543e-06	5.12956
F61337	MER44B:TcMar-Tigger:DNA	8.33227	10.687	3.48151e-07	1.07941e-06	1.76409e-06	5.11486
F61575	MSTB-int:ERVL-MaLR:LTR	6.96525	9.31985	3.96971e-06	8.79817e-06	7.27842e-05	5.11452
F60977	L1PBa:L1:LINE	8.34126	10.6953	1.34703e-07	4.85967e-07	4.79204e-06	5.11264
F61562	MLT2B4:ERVL:LTR	7.80473	10.1573	9.1951e-06	1.84742e-05	2.83719e-05	5.10723
F61417	MER66A:ERV1:LTR	5.1118	7.4642	5.73757e-05	9.64256e-05	9.11759e-05	5.10675
F61801	X7B_LINE:CR1:LINE	6.33898	8.69059	1.05961e-06	2.79898e-06	3.7675e-05	5.10395
F61529	MLT1G1:ERVL-MaLR:LTR	7.88221	10.233	2.89832e-06	6.68626e-06	1.1503e-05	5.10088
F61273	MER113A:hAT-Charlie:DNA	7.76998	10.1193	3.37703e-07	1.05201e-06	1.5552e-06	5.0957
F60693	Chap1_Mam:hAT-Charlie:DNA	7.28217	9.62754	4.03662e-06	8.92624e-06	5.35631e-06	5.08189
F61662	Tigger12c:TcMar-Tigger:DNA	6.93731	9.28191	1.56275e-05	2.96282e-05	3.27779e-05	5.07921
F61526	MLT1F:ERVL-MaLR:LTR	8.72046	11.0627	2.19449e-06	5.24678e-06	1.54254e-05	5.07086
F61539	MLT1I-int:ERVL-MaLR:LTR	5.60893	7.94945	1.11461e-06	2.91867e-06	1.90875e-06	5.06486
F61340	MER45A:hAT-Tip100:DNA	7.94502	10.2848	7.41413e-07	2.05175e-06	3.24113e-06	5.0621
F60638	AluSg7:Alu:SINE	9.86145	12.2003	1.0115e-06	2.68823e-06	3.50167e-06	5.05894
F60905	L1MC:L1:LINE	9.27337	11.612	1.09447e-07	4.09568e-07	6.31156e-07	5.05824
F60921	L1ME3C:L1:LINE	8.32615	10.6648	5.65668e-08	2.38228e-07	1.0823e-06	5.05813
F61398	MER5C1:hAT-Charlie:DNA	6.57889	8.91624	8.3007e-06	1.68641e-05	1.74406e-05	5.05376
F60768	FAM:Alu:SINE	9.41854	11.7532	2.53049e-07	8.25464e-07	1.09353e-06	5.04418
F61277	MER119:hAT-Charlie:DNA	7.45763	9.79215	3.49584e-06	7.86724e-06	7.63546e-06	5.04385
F60975	L1PB:L1:LINE	7.36362	9.69811	1.60234e-06	3.98833e-06	1.16291e-05	5.04372
F60716	Charlie23a:hAT-Charlie:DNA	7.31355	9.64768	1.00117e-05	1.99165e-05	2.18231e-05	5.04247
F61800	X7A_LINE:CR1:LINE	7.03242	9.36602	6.34445e-07	1.80183e-06	2.05838e-06	5.04064
F60640	AluSp:Alu:SINE	12.4548	14.7884	9.02606e-08	3.49385e-07	4.92912e-07	5.04056
F60904	L1MC5a:L1:LINE	10.9959	13.3279	9.10397e-08	3.51849e-07	1.45091e-06	5.035
F60642	AluSq2:Alu:SINE	12.6637	14.9952	5.13679e-08	2.20217e-07	3.45819e-07	5.03326
F60980	L2-1_AMi:L2:LINE	6.68506	9.01637	1.53047e-06	3.83283e-06	3.17798e-06	5.0326
F61191	LTR67B:ERVL:LTR	7.5392	9.86941	2.38774e-06	5.6379e-06	5.81305e-06	5.02877
F60676	AmnSINE1:5S-Deu-L2:SINE	7.8002	10.1277	7.44846e-07	2.05921e-06	4.44042e-06	5.0195
F61508	MLT1C:ERVL-MaLR:LTR	10.628	12.955	5.00986e-07	1.47059e-06	3.84647e-06	5.01751
F61653	THE1B:ERVL-MaLR:LTR	10.5672	12.8939	1.15855e-06	3.0164e-06	5.22083e-06	5.01662
F61587	MamGypLTR1b:Gypsy:LTR	5.38445	7.71063	1.37666e-05	2.64588e-05	2.32345e-05	5.01475
F60634	AluSc5:Alu:SINE	9.56479	11.8909	2.4784e-06	5.83018e-06	4.8062e-06	5.01447
F61683	Tigger3a:TcMar-Tigger:DNA	9.74057	12.0638	5.09108e-08	2.18833e-07	4.32806e-07	5.00437
F61556	MLT1O:ERVL-MaLR:LTR	8.28023	10.6032	1.1449e-06	2.98483e-06	5.2649e-06	5.00347
F61272	MER113:hAT-Charlie:DNA	8.58225	10.9049	7.11453e-07	1.98229e-06	3.84461e-06	5.00245
F61557	MLT2A1:ERVL:LTR	7.10317	9.42541	2.45257e-05	4.44659e-05	8.21808e-05	5.00109
F60636	AluSc:Alu:SINE	11.6519	13.9741	4.22081e-07	1.27274e-06	2.17758e-06	5.00104
F60643	AluSq4:Alu:SINE	7.99423	10.3144	3.63557e-06	8.14425e-06	4.1023e-06	4.99407
F60798	HERV35I-int:ERV1:LTR	5	7.32015	3.22451e-07	1.01402e-06	1.03104e-06	4.99384
F60733	Charlie9:hAT-Charlie:DNA	7.0707	9.38928	4.75766e-07	1.40838e-06	9.04439e-07	4.98842
F60679	Arthur1B:hAT-Tip100:DNA	6.85878	9.17729	5.99464e-06	1.26516e-05	2.50091e-05	4.98816
F61430	MER6A:TcMar-Tigger:DNA	7.34729	9.66492	3.24518e-06	7.3818e-06	1.0185e-05	4.98512
F61464	MER8:TcMar-Tigger:DNA	8.5955	10.9113	1.8948e-06	4.61479e-06	4.24258e-06	4.97898
F61696	Tigger9a:TcMar-Tigger:DNA	7.06362	9.37883	1.11256e-05	2.18658e-05	2.07551e-05	4.97674
F61692	Tigger6a:TcMar-Tigger:DNA	7.14355	9.45869	8.20245e-07	2.2392e-06	3.01119e-06	4.97653
F61493	MIR3:MIR:SINE	12.9153	15.2295	7.49862e-09	4.52158e-08	9.6025e-08	4.97351
F60742	ERV3-16A3_LTR:ERVL:LTR	5.60993	7.92212	9.15956e-06	1.84084e-05	5.6845e-05	4.96638
F60800	HERV9-int:ERV1:LTR	6.09927	8.41072	1.81207e-06	4.4398e-06	3.34556e-06	4.96382
F61501	MLT1A0:ERVL-MaLR:LTR	10.3433	12.6543	2.73691e-07	8.83092e-07	3.91613e-06	4.96244
F60732	Charlie8:hAT-Charlie:DNA	8.52556	10.8334	5.03293e-07	1.47581e-06	3.45574e-06	4.95129
F60871	L1M4b:L1:LINE	9.15578	11.4633	1.84155e-07	6.31228e-07	9.5856e-07	4.9502
F60669	AluYj4:Alu:SINE	8.03555	10.3425	2.30739e-06	5.47592e-06	9.79688e-06	4.94835
F61450	MER81:hAT-Blackjack:DNA	7.92297	10.2284	1.8672e-06	4.55606e-06	1.06426e-05	4.94319
F60631	AluJo:Alu:SINE	13.1267	15.432	2.84044e-09	2.05648e-08	3.43555e-08	4.94261
F61265	MER106A:hAT-Charlie:DNA	6.7462	9.05132	7.18396e-06	1.4812e-05	1.6144e-05	4.9421
F61537	MLT1H2:ERVL-MaLR:LTR	7.39265	9.69711	1.48323e-06	3.73027e-06	9.98794e-06	4.93982
F60657	AluYc:Alu:SINE	8.18495	10.4893	2.36228e-06	5.58409e-06	7.69839e-06	4.93939
F60780	HAL1b:L1:LINE	8.84059	11.1445	7.41185e-08	2.97736e-07	5.42501e-07	4.93793
F61573	MSTA1:ERVL-MaLR:LTR	5.67106	7.97485	1.3534e-05	2.60629e-05	1.76524e-05	4.93752
F61138	LTR40a:ERVL:LTR	7.03382	9.33522	5.72558e-06	1.21515e-05	3.32901e-05	4.92933
F60728	Charlie5:hAT-Charlie:DNA	7.45081	9.75073	1.81641e-08	9.36128e-08	5.44296e-07	4.92431
F60718	Charlie25:hAT-Charlie:DNA	7.12197	9.42152	2.2254e-07	7.3962e-07	4.20347e-06	4.92304
F61664	Tigger14a:TcMar-Tigger:DNA	7.11477	9.41338	8.62579e-06	1.74666e-05	2.0208e-05	4.91983
F60986	L2b:L2:LINE	13.0044	15.3022	2.42264e-09	1.82084e-08	6.5147e-08	4.91723
F60879	L1MA10:L1:LINE	7.89499	10.1887	4.73386e-08	2.06654e-07	9.96586e-07	4.90326
F61619	ORSL:hAT-Tip100:DNA	6.48457	8.7741	3.1113e-05	5.50928e-05	3.82973e-05	4.88899
F61545	MLT1J2:ERVL-MaLR:LTR	8.03933	10.3267	3.02472e-06	6.93534e-06	1.96044e-05	4.8816
F61541	MLT1J-int:ERVL-MaLR:LTR	6.86275	9.14643	2.74588e-05	4.92503e-05	3.92656e-05	4.86917
F60899	L1MC2:L1:LINE	9.07914	11.3607	1.55379e-08	8.23321e-08	4.56492e-07	4.86217
F61747	UCON55:TcMar-Tigger:DNA	5.57136	7.84917	3.42122e-06	7.7224e-06	8.68069e-06	4.84943
F61086	LTR23:ERV1:LTR	6.46294	8.73973	3.64277e-07	1.12366e-06	1.01924e-06	4.84597
F61090	LTR25-int:ERV1:LTR	5.36389	7.63931	1.81451e-08	9.35396e-08	5.81501e-08	4.84137
F61658	Tigger10:TcMar-Tigger:DNA	7.54435	9.81842	2.49945e-06	5.87476e-06	7.49843e-06	4.83688
F61655	THE1C:ERVL-MaLR:LTR	9.67852	11.9514	2.67281e-06	6.22098e-06	9.80816e-06	4.83273
F61661	Tigger12A:TcMar-Tigger:DNA	6.35356	8.62366	8.57635e-06	1.73736e-05	1.80247e-05	4.82356
F60719	Charlie26a:hAT-Charlie:DNA	6.29409	8.55884	1.19936e-05	2.33655e-05	9.74701e-06	4.80571
F60677	Arthur1:hAT-Tip100:DNA	6.76628	9.02989	1.95851e-06	4.74693e-06	7.4918e-06	4.80189
F61496	MIRc:MIR:SINE	13.0626	15.3261	1.56813e-09	1.29219e-08	3.06121e-08	4.80152
F61520	MLT1E:ERVL-MaLR:LTR	5.44654	7.70877	4.37798e-06	9.59441e-06	1.26796e-05	4.79733
F61113	LTR33:ERVL:LTR	9.26792	11.5292	5.05726e-06	1.09181e-05	2.77178e-05	4.79404
F61657	THE1D:ERVL-MaLR:LTR	9.72471	11.9848	6.73807e-07	1.89329e-06	5.28766e-06	4.79009
F61693	Tigger6b:TcMar-Tigger:DNA	5.44708	7.70677	4.00109e-06	8.85668e-06	1.16064e-05	4.7889
F61029	LTR13:ERVK:LTR	7.95094	10.2089	9.23905e-08	3.56225e-07	8.04103e-07	4.78314
F61141	LTR41:ERVL:LTR	6.91075	9.16161	8.94109e-06	1.80137e-05	1.53251e-05	4.75969
F61491	MERX:TcMar-Tigger:DNA	5.35559	7.60372	7.56874e-06	1.55269e-05	1.19331e-05	4.75066
F61659	Tigger11a:TcMar-Tigger:DNA	6.60142	8.84847	3.35239e-06	7.58979e-06	4.12026e-06	4.74713
F61229	LTR85c:Gypsy:LTR	5.24554	7.49252	0.000240046	0.000358604	0.000803903	4.7469
F60744	ERVL-E-int:ERVL:LTR	9.50959	11.755	2.26533e-07	7.506e-07	1.70906e-06	4.74182
F61451	MER83:ERV1:LTR	6.9643	9.20811	3.77109e-05	6.55954e-05	5.63038e-05	4.73647
F61153	LTR46:ERV1:LTR	5.5289	7.77209	2.73542e-05	4.90852e-05	1.81972e-05	4.73442
F61582	MSTC:ERVL-MaLR:LTR	8.54943	10.7926	5.17852e-06	1.11332e-05	1.8513e-05	4.7343
F61339	MER44D:TcMar-Tigger:DNA	6.58113	8.82427	1.17767e-06	3.05924e-06	5.11802e-06	4.73428
F61124	LTR37A:ERV1:LTR	6.37786	8.6207	2.56023e-06	5.99388e-06	1.41654e-05	4.73328
F61292	MER131:DNA:DNA?	6.73366	8.97535	3.66582e-06	8.19982e-06	5.76635e-06	4.72951
F60690	CR1-L3A_Croc:CR1:LINE	5.0148	7.25582	2.45477e-05	4.45019e-05	2.92896e-05	4.72731
F60721	Charlie2a:hAT-Charlie:DNA	7.96017	10.2011	2.20826e-07	7.35447e-07	1.27015e-06	4.72703
F60714	Charlie21a:hAT-Charlie:DNA	6.80774	9.04842	1.0658e-06	2.81154e-06	1.34002e-06	4.72619
F60819	HERVK22-int:ERVK:LTR	7.15322	9.39214	7.33365e-09	4.444e-08	3.85507e-07	4.72046
F61609	MamRep488:hAT-Tip100:DNA	5.4151	7.65044	4.20156e-06	9.25335e-06	1.62764e-05	4.70875
F60821	HERVK9-int:ERVK:LTR	8.09768	10.3326	7.7222e-07	2.12379e-06	3.58071e-06	4.7073
F61626	PRIMA41-int:ERV1:LTR	6.15854	8.39309	2.16552e-09	1.66335e-08	2.0209e-07	4.70615
F61003	LTR104_Mam:Gypsy:LTR	6.01106	8.24335	2.53122e-07	8.25566e-07	2.77104e-06	4.69878
F61671	Tigger17c:TcMar-Tigger:DNA	7.03643	9.26858	8.65238e-06	1.75078e-05	2.71436e-05	4.69833
F61299	MER1A:hAT-Charlie:DNA	9.39426	11.6239	1.55736e-06	3.8917e-06	4.57331e-06	4.69028
F60629	Alu:Alu:SINE	7.82095	10.0496	1.53324e-06	3.83779e-06	2.23737e-06	4.68709
F61139	LTR40b:ERVL:LTR	6.81774	9.04616	2.54323e-05	4.59438e-05	4.25556e-05	4.68621
F61427	MER68B:ERVL:LTR	5.85315	8.08148	4.2756e-07	1.2861e-06	2.24265e-06	4.68591
F60633	AluJr:Alu:SINE	13.3191	15.5461	5.56627e-09	3.54411e-08	9.39374e-08	4.68162
F61244	LTR90B:LTR:LTR	6.03225	8.25878	6.24655e-06	1.3114e-05	5.71078e-06	4.68007
F61585	MamGyp-int:Gypsy:LTR	6.35444	8.58089	0.000686552	0.000959458	0.000588811	4.67979
F61325	MER39:ERV1:LTR	7.63598	9.86133	6.8035e-07	1.90949e-06	4.37699e-06	4.67626
F60867	L1M3f:L1:LINE	7.0377	9.26174	6.72423e-07	1.89049e-06	4.04488e-06	4.672
F60859	L1M2c:L1:LINE	6.81904	9.0412	1.09268e-05	2.15249e-05	0.000122697	4.6659
F60985	L2a:L2:LINE	13.8254	16.0471	2.46791e-09	1.84213e-08	1.24164e-07	4.66455
F61040	LTR16A:ERVL:LTR	8.05124	10.272	1.53109e-06	3.8334e-06	1.01695e-05	4.66145
F61286	MER124:DNA:DNA?	6.06183	8.28067	1.2445e-05	2.41655e-05	1.67783e-05	4.6552
F60717	Charlie24:hAT-Charlie:DNA	7.37016	9.58677	1.82379e-06	4.46349e-06	4.1044e-06	4.64801
F61595	MamGypsy2-LTR:Gypsy:LTR	5.406	7.62159	0.000262119	0.00038941	0.000536324	4.6447
F61799	X6B_LINE:CR1:LINE	6.26305	8.47825	5.251e-06	1.12692e-05	1.14945e-05	4.64348
F61363	MER50:ERV1:LTR	7.37005	9.58473	1.8761e-06	4.5738e-06	1.05005e-05	4.64179
F60641	AluSq10:Alu:SINE	7.76438	9.97824	1.67648e-06	4.15333e-06	2.46194e-06	4.63914
F61565	MLT2C2:ERVL:LTR	6.17221	8.38393	2.49672e-05	4.51829e-05	5.77451e-05	4.63227
F61554	MLT1N2:ERVL-MaLR:LTR	8.29053	10.5013	7.16274e-06	1.47714e-05	3.2382e-05	4.62909
F60770	FLAM_C:Alu:SINE	11.4848	13.6948	1.27844e-07	4.66206e-07	6.74629e-07	4.62692
F61242	LTR8B:ERV1:LTR	7.18774	9.39716	5.19427e-06	1.11622e-05	1.48701e-05	4.62488
F61278	MER11A:ERVK:LTR	7.08418	9.29322	2.4606e-05	4.4591e-05	9.17839e-05	4.62368
F60939	L1MEh:L1:LINE	8.07348	10.2824	1.04713e-06	2.77013e-06	7.03666e-06	4.62327
F60651	AluY:Alu:SINE	12.8754	15.0841	6.83122e-08	2.78985e-07	7.41315e-07	4.62265
F61594	MamGypsy2-I:Gypsy:LTR	7.10125	9.30777	2.29798e-05	4.19467e-05	5.33998e-05	4.61562
F61503	MLT1A1:ERVL-MaLR:LTR	8.77075	10.977	8.43109e-07	2.2914e-06	7.54726e-06	4.61464
F61383	MER57B2:ERV1:LTR	6.05857	8.25916	1.76275e-05	3.30173e-05	2.76017e-05	4.59667
F61175	LTR56:ERV1:LTR	7.12048	9.32091	3.40477e-06	7.69236e-06	1.50158e-05	4.59618
F61394	MER58D:hAT-Charlie:DNA	6.93702	9.13717	1.21587e-06	3.14264e-06	8.99266e-06	4.59528
F60703	Charlie15b:hAT-Charlie:DNA	7.61914	9.81813	1.9339e-07	6.58157e-07	3.8781e-07	4.59157
F61329	MER41-int:ERV1:LTR	7.73785	9.93665	6.13361e-06	1.29087e-05	1.73794e-05	4.59098
F61247	LTR9A1:ERV1:LTR	5.16844	7.36377	3.74407e-07	1.15079e-06	1.03997e-05	4.57993
F60936	L1MEg1:L1:LINE	6.10307	8.2978	2.01308e-07	6.80257e-07	1.1795e-06	4.57804
F61392	MER58B:hAT-Charlie:DNA	10.1685	12.3629	2.22416e-07	7.39462e-07	1.06311e-06	4.5772
F61358	MER4D1:ERV1:LTR	7.79929	9.99271	2.76656e-08	1.32761e-07	2.16032e-07	4.57389
F60987	L2c:L2:LINE	13.6123	15.8028	2.83317e-09	2.05376e-08	1.32279e-07	4.5646
F60675	AluYm1:Alu:SINE	8.48718	10.6772	6.00704e-07	1.71897e-06	2.41706e-06	4.56308
F61418	MER66B:ERV1:LTR	6.7308	8.92072	3.08983e-06	7.06726e-06	2.22553e-05	4.5628
F61347	MER47C:TcMar-Tigger:DNA	6.17582	8.36244	0.000249318	0.000371661	0.00031689	4.55235
F61208	LTR78B:ERV1:LTR	7.25904	9.44556	4.59232e-06	1.00159e-05	4.49278e-05	4.55207
F61367	MER51A:ERV1:LTR	6.90252	9.08861	1.165e-06	3.03198e-06	8.92741e-06	4.55069
F61274	MER113B:hAT-Charlie:DNA	6.22895	8.41068	2.57432e-05	4.64498e-05	3.60905e-05	4.53695
F61668	Tigger17:TcMar-Tigger:DNA	5.42065	7.60181	1.37159e-07	4.93478e-07	3.43368e-07	4.53517
F60694	Charlie10:hAT-Charlie:DNA	6.47824	8.65927	2.4159e-06	5.69753e-06	1.05882e-05	4.53479
F60699	Charlie13a:hAT-Charlie:DNA	6.61982	8.79989	9.52345e-06	1.90498e-05	1.16901e-05	4.53176
F61440	MER74A:ERVL:LTR	7.03514	9.21439	5.72604e-06	1.21515e-05	2.12841e-05	4.52917
F61637	Ricksha_c:MULE-MuDR:DNA	6.90761	9.08614	2.6835e-06	6.24289e-06	1.02256e-05	4.52692
F60863	L1M3c:L1:LINE	6.09621	8.26936	5.17492e-06	1.11279e-05	2.74781e-05	4.51006
F61230	LTR86A1:ERVL:LTR	6.11497	8.28538	9.91201e-06	1.97323e-05	1.09841e-05	4.50151
F60724	Charlie3:hAT-Charlie:DNA	7.5629	9.73212	0.000565372	0.000798717	0.000322223	4.49781
F60853	L1HS:L1:LINE	7.9817	10.1497	3.40435e-06	7.69229e-06	2.17759e-05	4.49395
F61376	MER53:hAT:DNA	8.32525	10.491	7.63408e-07	2.10315e-06	4.08446e-06	4.48716
F61516	MLT1E2-int:ERVL-MaLR:LTR	5.03612	7.19996	2.08188e-05	3.83888e-05	3.01091e-05	4.48104
F61223	LTR82B:ERVL:LTR	5.54809	7.70682	0.000811462	0.00112248	0.000920361	4.46522
F60994	LOR1-int:ERV1:LTR	6.96968	9.12698	1.22843e-06	3.17092e-06	8.2166e-06	4.46079
F61112	LTR32:ERVL:LTR	6.89964	9.05561	0.000202144	0.000306163	0.000294476	4.45667
F61316	MER34:ERV1:LTR	6.63619	8.79174	1.24549e-08	6.88468e-08	6.896e-08	4.45539
F61458	MER85:PiggyBac:DNA	7.02028	9.17166	5.39046e-06	1.15306e-05	1.15791e-05	4.44253
F61132	LTR39:ERV1:LTR	6.93805	9.08861	2.17889e-06	5.21204e-06	4.16573e-06	4.44002
F60645	AluSx1:Alu:SINE	13.4677	15.615	4.15844e-08	1.85378e-07	6.53807e-07	4.42982
F61209	LTR79:ERVL:LTR	7.38849	9.53534	3.98325e-07	1.21227e-06	7.82892e-06	4.42859
F61519	MLT1E3:ERVL-MaLR:LTR	7.30463	9.45118	2.36296e-05	4.30206e-05	6.55526e-05	4.42767
F61420	MER66D:ERV1:LTR	5.59746	7.73971	0.000395549	0.000570999	0.00093774	4.41449
F61697	Tigger9b:TcMar-Tigger:DNA	6.49526	8.63685	2.23271e-05	4.08658e-05	4.28123e-05	4.41248
F61150	LTR45B:ERV1:LTR	5.28632	7.42567	7.99519e-07	2.19057e-06	1.88547e-06	4.40564
F61034	LTR14B:ERVK:LTR	6.07788	8.21622	0.000372409	0.000539703	0.00024525	4.40255
F61366	MER51-int:ERV1:LTR	6.23612	8.37396	0.000157215	0.000243176	0.000184029	4.40101
F61251	Looper:PiggyBac:DNA	7.28359	9.42132	4.16592e-06	9.18313e-06	1.2407e-05	4.4007
F61334	MER41E:ERV1:LTR	5.55805	7.69527	3.00142e-06	6.89161e-06	6.87724e-05	4.39915
F61414	MER65C:ERV1:LTR	6.77572	8.91061	7.97791e-07	2.18644e-06	8.87096e-07	4.39206
F61465	MER90:ERV1:LTR	5.9149	8.04944	3.94484e-06	8.75197e-06	3.42438e-05	4.39098
F61266	MER106B:hAT-Charlie:DNA	6.87501	9.00782	5.20059e-06	1.11721e-05	1.58051e-05	4.3857
F61237	LTR88b:Gypsy:LTR	5.97584	8.10713	8.27421e-06	1.6819e-05	6.45381e-05	4.38108
F61021	LTR10G:ERV1:LTR	5	7.13125	4.11446e-07	1.24605e-06	7.81554e-07	4.38096
F61706	UCON132b:hAT-Tip100:DNA	5.87891	8.00267	2.06778e-05	3.81538e-05	0.000122283	4.35828
F61577	MSTB1:ERVL-MaLR:LTR	9.12845	11.252	2.3163e-06	5.49109e-06	7.23357e-06	4.35766
F60779	HAL1ME:L1:LINE	9.90124	12.0245	7.11155e-07	1.98195e-06	3.51859e-06	4.35668
F61156	LTR47B2:ERVL:LTR	5.22414	7.34728	1.42168e-05	2.72324e-05	3.18808e-05	4.35642
F60630	AluJb:Alu:SINE	13.9186	16.0381	1.9493e-08	9.90538e-08	4.81223e-07	4.34544
F61494	MIR:MIR:SINE	13.8125	15.9318	3.13321e-09	2.22426e-08	1.70307e-07	4.34464
F61163	LTR49:ERV1:LTR	6.36158	8.48006	9.84504e-08	3.74483e-07	1.1889e-06	4.34235
F61408	MER63B:hAT-Blackjack:DNA	7.50727	9.62427	1.39791e-07	5.01736e-07	8.81504e-07	4.33789
F61583	MSTD-int:ERVL-MaLR:LTR	6.89398	9.01026	4.78011e-06	1.03781e-05	0.000146171	4.33575
F61039	LTR16A2:ERVL:LTR	7.52411	9.63921	3.918e-05	6.78854e-05	5.25576e-05	4.33222
F61071	LTR1F2:ERV1:LTR	5.25784	7.3704	8.86629e-05	0.000143727	0.000130486	4.3246
F60816	HERVK13-int:ERVK:LTR	6.25867	8.37056	6.47728e-07	1.83079e-06	2.93243e-05	4.32255
F61235	LTR87:ERVL:LTR	8.04665	10.1575	3.86816e-06	8.60036e-06	1.71972e-05	4.31959
F61357	MER4D0:ERV1:LTR	6.08971	8.19833	7.80279e-05	0.00012766	0.000101058	4.31279
F61202	LTR75:ERVL:LTR	7.14879	9.25098	4.47304e-05	7.66948e-05	0.000156955	4.29362
F61060	LTR1A2:ERV1:LTR	7.15098	9.25283	2.78788e-07	8.97465e-07	2.27676e-05	4.29262
F60674	AluYk4:Alu:SINE	6.5214	8.62069	0.000245445	0.00036625	0.000188592	4.28497
F61482	MER97a:hAT-Tip100:DNA	5	7.09918	1.83705e-05	3.42722e-05	3.43123e-05	4.28464
F61297	MER135:DNA:DNA	5.74916	7.84832	0.000228487	0.000342721	0.000524192	4.2846
F61023	LTR12B:ERV1:LTR	5.05664	7.15497	0.00286891	0.00372014	0.00245877	4.28212
F61361	MER4E:ERV1:LTR	6.36643	8.46463	1.86508e-06	4.55204e-06	6.02563e-06	4.28176
F61478	MER96:hAT-Tip100:DNA	7.12806	9.22581	5.15167e-06	1.10852e-05	2.09937e-05	4.28042
F61535	MLT1H1:ERVL-MaLR:LTR	7.57245	9.66914	7.00158e-07	1.95471e-06	1.79927e-05	4.27728
F60678	Arthur1A:hAT-Tip100:DNA	6.70931	8.80041	3.61472e-07	1.11611e-06	1.19825e-06	4.26072
F61360	MER4E1:ERV1:LTR	6.9474	9.03723	2.20317e-06	5.26215e-06	9.76188e-06	4.25698
F61332	MER41C:ERV1:LTR	6.33606	8.42544	0.000149011	0.000231437	0.000312736	4.25566
F60673	AluYk3:Alu:SINE	6.75243	8.84141	2.6101e-05	4.70218e-05	3.62274e-05	4.25447
F61480	MER96B:hAT-Tip100:DNA	7.51095	9.59952	3.44435e-07	1.06992e-06	9.00187e-07	4.25324
F61123	LTR37-int:ERV1:LTR	6.3282	8.41652	0.000265505	0.000393991	0.000299571	4.25251
F60878	L1M:L1:LINE	5.78835	7.87647	5.73999e-05	9.64567e-05	9.13922e-05	4.25195
F61331	MER41B:ERV1:LTR	7.81394	9.89807	1.46593e-07	5.22605e-07	7.84389e-07	4.2402
F61426	MER68:ERVL:LTR	8.09736	10.1801	1.27326e-05	2.46677e-05	4.44956e-05	4.23626
F61495	MIRb:MIR:SINE	14.296	16.378	2.99349e-08	1.41322e-07	1.02449e-06	4.23401
F61574	MSTA:ERVL-MaLR:LTR	10.6141	12.6958	2.66811e-06	6.21226e-06	1.91899e-05	4.23298
F61412	MER65A:ERV1:LTR	6.72125	8.80068	3.31958e-06	7.5288e-06	1.70094e-05	4.22641
F61312	MER31A:ERV1:LTR	6.70604	8.78518	8.13922e-07	2.2238e-06	1.68296e-05	4.22556
F60650	AluSz:Alu:SINE	13.4805	15.559	1.40286e-08	7.57698e-08	2.08322e-07	4.22355
F60680	Arthur1C:hAT-Tip100:DNA	5.67738	7.75397	7.83914e-05	0.00012818	9.26129e-05	4.2181
F61476	MER94B:hAT-Blackjack:DNA	5.68571	7.75961	4.13964e-05	7.14096e-05	9.52657e-05	4.21025
F61189	LTR65:ERV1:LTR	6.59865	8.66876	6.48098e-07	1.83157e-06	4.0387e-06	4.19918
F61604	MamRep1894:hAT:DNA	5.22056	7.28568	0.000188483	0.000287072	0.000368361	4.1847
F60962	L1PA17:L1:LINE	9.09365	11.1577	2.4333e-06	5.73236e-06	5.61138e-05	4.18165
F60947	L1P4a:L1:LINE	6.04541	8.1054	3.1416e-07	9.93047e-07	1.92148e-06	4.16984
F60850	Kanga1c:TcMar-Tc2:DNA	6.47785	8.53527	1.20131e-05	2.34011e-05	6.23924e-05	4.16242
F61796	X2_LINE:CR1:LINE	5	7.05629	0.00012699	0.000199754	0.00106181	4.15914
F61578	MSTB2-int:ERVL-MaLR:LTR	5	7.05482	0.000455721	0.000652329	0.000604667	4.15491
F61353	MER4B-int:ERV1:LTR	7.50649	9.55763	1.78524e-06	4.38559e-06	1.002e-05	4.14432
F60837	HUERS-P1-int:ERV1:LTR	5.83478	7.88513	4.88449e-08	2.11925e-07	6.49426e-07	4.14208
F61165	LTR50:ERVL:LTR	7.33054	9.37972	1.75718e-07	6.06983e-07	1.21759e-06	4.13873
F61364	MER50B:ERV1:LTR	5.39163	7.43974	0.000234726	0.0003513	0.000736695	4.13563
F60807	HERVH-int:ERV1:LTR	7.16388	9.20766	3.28857e-05	5.79593e-05	0.000730141	4.12325
F61196	LTR70:ERV1:LTR	7.92833	9.97097	1.24458e-07	4.56383e-07	4.21931e-07	4.11999
F61593	MamGypLTR3a:Gypsy:LTR	5.74796	7.78985	8.31124e-06	1.68838e-05	4.03513e-05	4.11785
F61438	MER72B:ERV1:LTR	5.02915	7.07061	0.000481392	0.000686565	0.000346751	4.11662
F61343	MER45R:hAT-Tip100:DNA	5.35712	7.39785	9.14475e-05	0.000147849	0.00011579	4.11454
F60914	L1MDb:L1:LINE	6.67265	8.7097	4.29225e-05	7.38275e-05	9.01306e-05	4.10406
F60840	HUERS-P3b-int:ERV1:LTR	5.0148	7.05127	0.000450777	0.000645583	0.00129091	4.10242
F61168	LTR52:ERVL:LTR	5.94478	7.97874	3.45021e-05	6.05737e-05	6.37173e-05	4.09527
F61422	MER67B:ERV1:LTR	5.7883	7.81984	1.21397e-06	3.13866e-06	2.57114e-06	4.08841
F61330	MER41A:ERV1:LTR	7.75136	9.78086	2.50576e-07	8.17966e-07	2.32592e-06	4.08262
F61802	X7C_LINE:CR1:LINE	6.56561	8.5943	9.41003e-05	0.000151662	0.000108653	4.08032
F61025	LTR12D:ERV1:LTR	6.50115	8.52873	1.09053e-05	2.14869e-05	3.11261e-05	4.07719
F61359	MER4D:ERV1:LTR	6.9344	8.96152	7.97232e-07	2.18522e-06	7.49907e-06	4.0759
F60864	L1M3d:L1:LINE	5.21462	7.23855	5.16133e-06	1.11036e-05	0.000207801	4.0669
F61005	LTR106_Mam:LTR:LTR	6.30038	8.32419	4.54454e-06	9.9225e-06	1.73002e-05	4.06656
F60803	HERVE-int:ERV1:LTR	6.96213	8.98287	1.5658e-06	3.9098e-06	6.78601e-05	4.05789
F61558	MLT2A2:ERVL:LTR	7.66634	9.68451	1.13802e-05	2.22924e-05	9.53629e-05	4.05071
F60683	CER:Satellite:Satellite	5.20976	7.22438	6.59741e-06	1.37445e-05	4.87183e-05	4.04075
F61344	MER46C:TcMar-Tigger:DNA	9.66847	11.6819	4.64639e-07	1.38108e-06	1.11825e-06	4.03734
F61355	MER4C:ERV1:LTR	6.47452	8.48383	5.24058e-05	8.87052e-05	7.01496e-05	4.02591
F61368	MER51B:ERV1:LTR	5.71861	7.72781	4.29108e-08	1.90122e-07	4.47223e-07	4.02559
F60661	AluYf1:Alu:SINE	7.38291	9.39194	9.67701e-06	1.9316e-05	1.20611e-05	4.02513
F60654	AluYb8:Alu:SINE	7.07712	9.08398	2.21099e-05	4.05139e-05	5.00365e-05	4.01907
F61050	LTR17:ERV1:LTR	6.89343	8.89968	5.15879e-07	1.50685e-06	7.74344e-06	4.01736
F61437	MER72:ERV1:LTR	5.88003	7.88193	1.45218e-06	3.66111e-06	1.33696e-05	4.00528
F61532	MLT1G:ERVL-MaLR:LTR	7.4962	9.49597	2.9718e-07	9.47431e-07	8.5658e-06	3.99936
F61317	MER34A1:ERV1:LTR	5.98232	7.97914	5.57957e-06	1.18819e-05	6.60556e-06	3.99117
F61313	MER31B:ERV1:LTR	7.82965	9.82535	1.32551e-05	2.55759e-05	1.65633e-05	3.98808
F61102	LTR27E:ERV1:LTR	5	6.99168	0.00492128	0.00622762	0.00564829	3.97699
F61449	MER77B:ERVL:LTR	5.85675	7.84727	1.17695e-05	2.29837e-05	2.95851e-05	3.9738
F61256	MER101:ERV1:LTR	5.50865	7.49598	2.35951e-07	7.76809e-07	2.43877e-07	3.96501
F60659	AluYe5:Alu:SINE	6.78295	8.76941	3.49676e-05	6.13029e-05	7.49794e-05	3.96262
F61375	MER52D:ERV1:LTR	7.28358	9.26949	1.9947e-06	4.82211e-06	1.71086e-05	3.9611
F61538	MLT1H:ERVL-MaLR:LTR	9.33069	11.3156	5.91577e-06	1.25067e-05	3.77211e-05	3.95833
F60663	AluYh3:Alu:SINE	7.76931	9.75324	6.56669e-06	1.36907e-05	1.04228e-05	3.95568
F61354	MER4B:ERV1:LTR	7.84755	9.83028	1.04007e-07	3.92134e-07	9.98753e-07	3.95238
F61381	MER57A1:ERV1:LTR	5.74611	7.7272	1.53436e-06	3.84011e-06	5.16374e-06	3.9479
F60723	Charlie30a:hAT-Charlie:DNA	6.32375	8.3048	3.05988e-05	5.42805e-05	5.06313e-05	3.9478
F60841	Harlequin-int:ERV1:LTR	7.88877	9.86786	3.19025e-08	1.4943e-07	3.14808e-05	3.94244
F60701	Charlie14a:hAT-Charlie:DNA	5	6.97853	0.000165964	0.000255673	0.000160727	3.9409
F61499	MLT1A-int:ERVL-MaLR:LTR	6.51303	8.48926	1.36019e-06	3.4622e-06	2.93651e-05	3.93463
F61310	MER30B:hAT-Charlie:DNA	5.26127	7.2328	3.76308e-06	8.39244e-06	9.15854e-06	3.92183
F60656	AluYc3:Alu:SINE	6.11079	8.07898	0.000137934	0.000215206	0.000102715	3.91279
F61525	MLT1F2:ERVL-MaLR:LTR	8.93423	10.8992	2.97905e-07	9.49021e-07	3.43205e-06	3.90413
F61466	MER90a:ERV1:LTR	7.24702	9.21188	7.01469e-08	2.85235e-07	3.94698e-07	3.90376
F61629	Penelope1_Vert:Penelope:LINE	6.07263	8.03698	1.11154e-06	2.91258e-06	4.99476e-06	3.90235
F61660	Tigger12:TcMar-Tigger:DNA	7.19729	9.16123	2.56855e-05	4.63585e-05	6.5201e-05	3.90125
F61318	MER34A:ERV1:LTR	6.56775	8.53151	8.24101e-07	2.24691e-06	3.54922e-06	3.90077
F61155	LTR47A:ERVL:LTR	5.66728	7.63	2.38836e-06	5.63823e-06	3.46657e-06	3.89799
F61182	LTR5B:ERVK:LTR	7.35279	9.3154	1.5588e-06	3.89431e-06	2.81325e-06	3.89765
F60648	AluSx:Alu:SINE	13.624	15.5826	1.10738e-08	6.24462e-08	2.29656e-07	3.88664
F61042	LTR16B2:ERVL:LTR	7.0309	8.98901	4.19968e-05	7.23626e-05	7.4614e-05	3.88552
F61576	MSTB1-int:ERVL-MaLR:LTR	5.02915	6.98004	0.000181308	0.000277114	0.000412139	3.86613
F61046	LTR16D2:ERVL:LTR	5	6.95088	0.000140167	0.000218411	0.0001324	3.8661
F61267	MER107:hAT-Charlie:DNA	6.60752	8.55216	8.47408e-05	0.000137802	8.899e-05	3.84942
F61581	MSTC-int:ERVL-MaLR:LTR	5.63201	7.57594	0.000353415	0.000514232	0.000571988	3.84753
F60813	HERVK-int:ERVK:LTR	7.30172	9.24541	2.97212e-07	9.47431e-07	9.99497e-06	3.84689
F61080	LTR22B:ERVK:LTR	5.13586	7.07464	3.99792e-06	8.85126e-06	9.72909e-06	3.83381
F61224	LTR83:ERVL:LTR	5.20979	7.14842	5.58344e-06	1.18876e-05	4.46241e-05	3.83344
F61289	MER127:TcMar-Tigger:DNA	5	6.93754	0.000181061	0.00027678	0.000174446	3.83052
F61326	MER39B:ERV1:LTR	6.94239	8.87848	8.60262e-07	2.33316e-06	2.63446e-06	3.82668
F60799	HERV4_I-int:ERV1:LTR	6.35323	8.28408	7.29575e-09	4.42651e-08	1.53912e-05	3.81279
F60810	HERVIP10B3-int:ERV1:LTR	5.69479	7.62465	1.37163e-07	4.93478e-07	5.34971e-06	3.81019
F61387	MER57E1:ERV1:LTR	5.35309	7.28204	0.000100786	0.000161666	0.000149929	3.80779
F61137	LTR40A1:ERVL:LTR	6.02746	7.95623	9.59033e-05	0.000154276	9.7158e-05	3.80731
F61250	LTR9D:ERV1:LTR	6.86392	8.78944	0.000116434	0.000184454	0.000226109	3.79876
F61303	MER21-int:ERVL:LTR	6.19969	8.12439	7.12231e-06	1.4705e-05	2.37509e-05	3.79657
F61766	UCON71_Crp:UCON71_Crp:Unknown	5	6.91899	0.0011942	0.00161652	0.00104991	3.78157
F60952	L1P5:L1:LINE	5.66763	7.58625	1.55487e-07	5.48636e-07	6.42919e-07	3.78063
F61497	MLT-int:ERVL-MaLR:LTR	5.36076	7.27784	1.11213e-06	2.91373e-06	0.000202004	3.77656
F61441	MER74B:ERVL:LTR	6.17521	8.08883	1.02876e-06	2.72928e-06	8.97156e-06	3.76754
F61001	LTR103_Mam:ERV1:LTR	5.03612	6.9461	0.000178527	0.000273269	0.000599911	3.75802
F61543	MLT1J1:ERVL-MaLR:LTR	7.78722	9.69695	1.38364e-06	3.51092e-06	1.53014e-05	3.75739
F61674	Tigger19b:TcMar-Tigger:DNA	9.51499	11.4172	1.40748e-06	3.56403e-06	8.60655e-06	3.73787
F61615	Mam_R4:Dong-R4:LINE	5.60975	7.50845	2.46776e-05	4.47124e-05	0.000104209	3.72877
F61622	PABL_A:ERV1:LTR	5.79229	7.68939	1.24844e-05	2.42348e-05	2.93269e-05	3.72464
F61509	MLT1D-int:ERVL-MaLR:LTR	6.75282	8.64258	1.03834e-05	2.056e-05	0.000152213	3.70573
F60849	Kanga1b:TcMar-Tc2:DNA	5.38015	7.26469	8.35629e-06	1.69665e-05	0.000338528	3.69236
F60697	Charlie11:hAT-Charlie:DNA	5	6.88434	0.00207361	0.00273285	0.00313318	3.69185
F61627	PRIMA4_LTR:ERV1:LTR	5.55223	7.43587	2.46931e-06	5.81019e-06	3.32091e-05	3.69004
F61462	MER89-int:ERV1:LTR	6.18347	8.06599	1.90944e-05	3.54764e-05	8.73988e-05	3.68717
F61231	LTR86A2:ERVL:LTR	5.04309	6.92161	7.62841e-05	0.000125058	0.000195554	3.67696
F61590	MamGypLTR2b:Gypsy:LTR	5.40298	7.28121	0.00236923	0.0031047	0.00197335	3.67625
F61513	MLT1E1:ERVL-MaLR:LTR	5.81808	7.6931	3.31393e-06	7.51837e-06	9.81615e-05	3.66805
F61245	LTR91:ERVL:LTR	5.10731	6.98089	0.000323884	0.000473977	0.000520234	3.66442
F61221	LTR81C:Gypsy:LTR	5.23116	7.10474	0.0029248	0.0037881	0.00312447	3.66441
F60884	L1MA4A:L1:LINE	10.5874	12.4539	8.82756e-07	2.38821e-06	4.51452e-06	3.64662
F61769	UCON74:DNA:DNA?	5	6.86632	0.00020284	0.000307146	0.000185511	3.64602
F60696	Charlie10b:hAT-Charlie:DNA	6.20063	8.06638	4.70609e-05	8.03037e-05	0.00010633	3.64456
F61222	LTR82A:ERVL:LTR	5.78521	7.64804	1.52052e-06	3.81167e-06	6.46231e-06	3.63721
F61073	LTR21A:ERV1:LTR	6.17913	8.0417	6.85862e-05	0.000113349	0.00064846	3.63656
F61243	LTR90A:LTR:LTR	6.09698	7.95915	2.17848e-06	5.21169e-06	1.00401e-05	3.63556
F61166	LTR51:ERV1:LTR	5.426	7.27785	4.12973e-08	1.8414e-07	3.55044e-07	3.60962
F61416	MER66-int:ERV1:LTR	5.61206	7.46371	4.89318e-05	8.32713e-05	0.00128595	3.60914
F61402	MER61B:ERV1:LTR	5.31795	7.16921	1.63111e-05	3.07901e-05	0.000158332	3.60814
F61240	LTR8:ERV1:LTR	8.72867	10.5707	5.95192e-08	2.4847e-07	6.64581e-07	3.58501
F61468	MER91B:hAT-Tip100:DNA	7.09528	8.93647	6.38649e-06	1.33748e-05	1.92458e-05	3.58306
F60820	HERVK3-int:ERVK:LTR	7.2882	9.12791	2.93057e-12	9.16574e-11	1.33735e-06	3.57939
F60738	DNA1_Mam:TcMar:DNA	5.0148	6.85446	9.02069e-07	2.43441e-06	8.24541e-07	3.57925
F61118	LTR34:ERV1:LTR	5.82928	7.66428	6.23011e-05	0.000103795	0.000112663	3.5677
F60861	L1M3a:L1:LINE	5.64674	7.48171	3.10344e-07	9.82731e-07	4.63799e-06	3.56764
F60842	Helitron1Na_Mam:Helitron:RC	5	6.8333	0.0013311	0.00179167	0.00229278	3.56351
F61136	LTR3B_:ERVK:LTR	5.36507	7.19552	1.04245e-11	2.54809e-10	6.96544e-07	3.55649
F61472	MER92B:ERV1:LTR	6.38112	8.21139	4.73891e-06	1.02986e-05	2.86474e-05	3.55603
F60695	Charlie10a:hAT-Charlie:DNA	6.13903	7.96806	6.87581e-05	0.000113605	4.85771e-05	3.55299
F61651	THE1A:ERVL-MaLR:LTR	9.49099	11.3196	1.06664e-05	2.10607e-05	4.5557e-05	3.55187
F61425	MER68-int:ERVL:LTR	5	6.82734	8.02696e-07	2.19773e-06	1.67531e-05	3.54882
F61063	LTR1B:ERV1:LTR	5.16989	6.9931	0.00286392	0.0037144	0.00222239	3.53869
F61105	LTR28C:ERV1:LTR	6.07166	7.89361	8.9255e-06	1.79879e-05	6.52529e-05	3.53558
F61188	LTR64:ERV1:LTR	5.2878	7.10882	2.20986e-06	5.27322e-06	7.44753e-06	3.5333
F61433	MER70-int:ERVL:LTR	5.9993	7.81402	1.75517e-05	3.2891e-05	2.92164e-05	3.51793
F60700	Charlie13b:hAT-Charlie:DNA	5.81408	7.6264	5.26292e-05	8.90448e-05	0.000139327	3.51209
F61676	Tigger1a_Art:TcMar-Tigger:DNA	5.35015	7.15807	0.000202838	0.000307146	0.000287409	3.50138
F61341	MER45B:hAT-Tip100:DNA	6.7908	8.59324	5.59007e-05	9.41164e-05	0.000172732	3.48809
F61140	LTR40c:ERVL:LTR	6.37558	8.17235	5.41307e-05	9.13642e-05	0.000181056	3.47442
F61320	MER34B:ERV1:LTR	5.06982	6.865	1.59166e-05	3.01326e-05	6.2667e-05	3.4706
F61605	MamRep38:hAT:DNA	7.77233	9.55868	5.51328e-06	1.17625e-05	6.06477e-05	3.44943
F61805	X9_LINE:L1:LINE	6.50329	8.28598	0.000628282	0.000882688	0.000622863	3.44067
F61515	MLT1E1A:ERVL-MaLR:LTR	8.41916	10.2006	4.35014e-06	9.53981e-06	6.16311e-05	3.43781
F61614	MamTip3:hAT-Tip100:DNA	6.29846	8.07758	4.60663e-06	1.00449e-05	3.31375e-05	3.43217
F61598	MamRep1151:LTR:LTR?	5.78997	7.56715	2.57391e-07	8.37955e-07	1.12206e-05	3.42756
F61106	LTR29:ERV1:LTR	6.00947	7.78524	2.13156e-05	3.92088e-05	6.098e-05	3.42419
F61241	LTR8A:ERV1:LTR	7.36845	9.13959	2.42222e-06	5.7097e-06	2.52911e-05	3.41323
F61172	LTR54:ERV1:LTR	6.7885	8.55365	1.93665e-05	3.59375e-05	0.000461301	3.39908
F60664	AluYh3a3:Alu:SINE	5.71488	7.47699	0.000239817	0.000358289	0.00024018	3.39192
F61374	MER52C:ERV1:LTR	5.67812	7.43905	3.0243e-06	6.9352e-06	3.35796e-05	3.38918
F61620	OldhAT1:hAT-Ac:DNA	9.05207	10.8106	4.25179e-07	1.28031e-06	2.71169e-06	3.38345
F60996	LOR1b:ERV1:LTR	6.79029	8.54769	1.44108e-07	5.1506e-07	1.57735e-05	3.38087
F61650	THE1A-int:ERVL-MaLR:LTR	10.3401	12.097	4.66503e-05	7.97073e-05	0.000236997	3.37981
F60687	CR1-16_AMi:CR1:LINE	5.25389	7.0086	0.00168983	0.0022484	0.00320716	3.37461
F61004	LTR105_Mam:ERVL:LTR	5.36038	7.10987	0.0026006	0.00339064	0.00418668	3.36238
F61642	SVA_A:SVA:Retroposon	8.23014	9.97894	1.75679e-05	3.29151e-05	2.64909e-05	3.36078
F60851	Kanga1d:TcMar-Tc2:DNA	6.02705	7.77576	4.75457e-05	8.10413e-05	0.000103586	3.36058
F61560	MLT2B2:ERVL:LTR	7.18657	8.93074	4.05188e-06	8.95493e-06	1.87128e-05	3.35002
F61563	MLT2B5:ERVL:LTR	5	6.7415	0.00213986	0.00281542	0.00234882	3.34382
F61013	LTR10A:ERV1:LTR	5.23283	6.9699	0.000110558	0.000175756	0.000210923	3.33357
F61411	MER65-int:ERV1:LTR	5.39813	7.1321	2.29836e-08	1.13894e-07	1.64901e-05	3.32641
F61369	MER51C:ERV1:LTR	5.84504	7.57557	5.83496e-05	9.7886e-05	7.43876e-05	3.3185
F60814	HERVK11-int:ERVK:LTR	6.12564	7.85454	0.000183851	0.000280476	0.00144172	3.31475
F61160	LTR48:ERV1:LTR	6.32205	8.04026	5.43327e-07	1.5762e-06	3.11644e-05	3.29029
F61589	MamGypLTR1d:Gypsy:LTR	5.08264	6.79989	3.78228e-05	6.5755e-05	0.000702539	3.28808
F61507	MLT1C-int:ERVL-MaLR:LTR	5.60091	7.31644	0.000415503	0.000597996	0.00389011	3.28417
F61569	MSR1:Satellite:Satellite	6.50932	8.22311	9.35126e-08	3.59702e-07	1.75377e-06	3.2802
F61561	MLT2B3:ERVL:LTR	8.27511	9.98309	3.05719e-06	7.0016e-06	1.16731e-05	3.26703
F61027	LTR12F:ERV1:LTR	6.46531	8.16782	2.81995e-05	5.0408e-05	0.000294506	3.25467
F61176	LTR57-int:ERVL:LTR	5	6.69878	3.01811e-06	6.92345e-06	4.15493e-05	3.24626
F61646	SVA_E:SVA:Retroposon	7.44516	9.14361	7.36676e-05	0.000121185	8.56622e-05	3.24551
F60672	AluYk2:Alu:SINE	6.19343	7.88977	0.000157299	0.000243266	0.000150121	3.24079
F61225	LTR84a:ERVL:LTR	5.51464	7.20909	0.000145323	0.000226031	0.000323392	3.23653
F60729	Charlie6:hAT-Charlie:DNA	5.3049	6.99928	0.000856264	0.00118029	0.0031766	3.23639
F61193	LTR69:ERVL:LTR	5.02915	6.72009	4.33927e-06	9.51703e-06	6.40963e-06	3.22865
F60966	L1PA5:L1:LINE	12.9822	14.6711	8.12318e-05	0.000132472	0.000426506	3.22416
F61006	LTR107_Mam:LTR:LTR	5.38333	7.06792	0.000128351	0.000201636	0.000242621	3.21449
F61322	MER34C:ERV1:LTR	5	6.68302	0.0107894	0.0132169	0.0187086	3.21099
F61351	MER4A1_:ERV1:LTR	6.69487	8.37575	9.63275e-06	1.92429e-05	1.81409e-05	3.20624
F61269	MER110:ERV1:LTR	5	6.68013	0.000334384	0.000488283	0.00318904	3.20457
F60836	HSMAR2:TcMar-Mariner:DNA	9.04911	10.7281	0.000245471	0.00036626	0.000466976	3.20212
F61625	PRIMA4-int:ERV1:LTR	7.04893	8.72771	1.24554e-07	4.56419e-07	2.12994e-06	3.20156
F61695	Tigger8:TcMar-Tigger:DNA	8.31448	9.99177	9.71565e-06	1.93828e-05	1.58563e-05	3.19827
F61173	LTR54B:ERV1:LTR	6.96705	8.63916	3.8566e-05	6.694e-05	0.000105179	3.1868
F61028	LTR12_:ERV1:LTR	6.82084	8.4916	4.33164e-07	1.30095e-06	2.80804e-05	3.18383
F60824	HERVL18-int:ERVL:LTR	5.23312	6.90374	0.000755193	0.00104924	0.000411203	3.18353
F61531	MLT1G3:ERVL-MaLR:LTR	8.82478	10.4946	1.76344e-05	3.3027e-05	4.73652e-05	3.1817
F61448	MER77:ERVL:LTR	6.84483	8.51086	2.43129e-05	4.41293e-05	0.000157665	3.17342
F61644	SVA_C:SVA:Retroposon	7.72914	9.39414	0.000378741	0.000548353	0.000638942	3.17112
F61806	Zaphod2:hAT-Tip100:DNA	5.58998	7.24987	1.4736e-05	2.81095e-05	0.000108956	3.15991
F61377	MER54A:ERVL:LTR	5.73027	7.38858	0.000105128	0.000168011	0.000336292	3.15648
F61239	LTR89:ERVL:LTR	5.84709	7.50516	1.60435e-05	3.03376e-05	5.24301e-05	3.15596
F61742	UCON4:UCON4:Unknown	5.04309	6.70021	0.000225806	0.000339012	0.00033574	3.15385
F61752	UCON5:UCON5:Unknown	5	6.65676	0.0103776	0.0127284	0.00868316	3.15308
F61018	LTR10D:ERV1:LTR	5.56494	7.21705	0.0012683	0.00171091	0.00134272	3.14292
F60856	L1M2a1:L1:LINE	5	6.64596	0.00628524	0.00786317	0.00553593	3.12957
F60788	HERV16-int:ERVL:LTR	7.23849	8.88365	3.58411e-05	6.26868e-05	0.00019798	3.12784
F61634	Ricksha_0:MULE-MuDR:DNA	5.43449	7.0702	0.000992935	0.00135816	0.00199476	3.10741
F61421	MER67A:ERV1:LTR	5.22837	6.86234	0.00107908	0.00146932	0.00146693	3.10367
F61236	LTR88a:Gypsy:LTR	5.45452	7.08603	9.16786e-05	0.000148174	0.000356413	3.09838
F61311	MER31-int:ERV1:LTR	5.96872	7.59524	3.29341e-06	7.47961e-06	1.77411e-05	3.08766
F61350	MER4A1:ERV1:LTR	7.92143	9.54471	7.81097e-06	1.59769e-05	4.29131e-05	3.08074
F61020	LTR10F:ERV1:LTR	5.67643	7.2976	0.00601478	0.00754217	0.00652872	3.07623
F60746	ERVL47-int:ERVL:LTR	5.32193	6.93535	0.000289369	0.000426752	0.00182547	3.05977
F61523	MLT1F1:ERVL-MaLR:LTR	8.59084	10.2027	8.09969e-06	1.64951e-05	0.000223374	3.05646
F61022	LTR12:ERV1:LTR	7.57416	9.18132	8.82782e-08	3.43733e-07	5.16816e-06	3.04653
F61385	MER57C2:ERV1:LTR	5.22456	6.8317	0.000611796	0.000860699	0.00183041	3.04648
F61362	MER50-int:ERV1:LTR	5.22837	6.83505	0.000572731	0.00080853	0.00104022	3.04551
F61533	MLT1H-int:ERVL-MaLR:LTR	5.10993	6.71083	2.15258e-05	3.95545e-05	0.000248943	3.03331
F61043	LTR16B:ERVL:LTR	6.54424	8.14393	0.000145169	0.000225845	0.00026148	3.03078
F61220	LTR81B:Gypsy:LTR	5.51369	7.11167	0.00023639	0.000353654	0.00127093	3.0272
F61030	LTR13A:ERVK:LTR	6.36449	7.9564	5.87126e-07	1.68628e-06	1.75984e-05	3.01449
F61542	MLT1J1-int:ERVL-MaLR:LTR	5.67429	7.26067	5.95265e-05	9.96297e-05	0.000739171	3.00294
F61690	Tigger5:TcMar-Tigger:DNA	6.72557	8.30784	0.000226437	0.000339829	0.000395135	2.9944
F61382	MER57B1:ERV1:LTR	6.7642	8.34284	4.52166e-06	9.87833e-06	3.94915e-05	2.98688
F61365	MER50C:ERV1:LTR	5.13077	6.70854	0.000189817	0.000288946	0.00179426	2.98507
F60912	L1MD:L1:LINE	11.2314	12.7981	3.55375e-05	6.22296e-05	8.59202e-05	2.96232
F60978	L1PBb:L1:LINE	5	6.56663	0.0008661	0.00119275	0.000565733	2.96212
F61323	MER34C_:ERV1:LTR	5.19624	6.76219	0.00110774	0.00150635	0.0024975	2.96072
F61424	MER67D:ERV1:LTR	5	6.56391	7.72951e-06	1.58285e-05	2.14447e-05	2.95653
F61170	LTR53:ERVL:LTR	7.13303	8.69368	3.39053e-07	1.05504e-06	3.40246e-07	2.94987
F60707	Charlie17b:hAT-Charlie:DNA	5.14343	6.70263	8.7836e-08	3.42438e-07	9.46736e-06	2.9469
F61213	LTR7C:ERV1:LTR	5.41469	6.97307	9.18164e-05	0.000148337	0.000291516	2.94522
F61352	MER4A:ERV1:LTR	7.42536	8.98368	2.99853e-07	9.54153e-07	6.23145e-06	2.94511
F61270	MER110A:ERV1:LTR	5.24828	6.80599	7.50823e-06	1.54189e-05	0.000112388	2.94386
F61248	LTR9B:ERV1:LTR	6.18375	7.73967	0.00153485	0.00205251	0.00605524	2.94021
F61041	LTR16B1:ERVL:LTR	6.43561	7.98965	0.000105279	0.000168211	0.000433845	2.93638
F61107	LTR2:ERV1:LTR	7.72806	9.27996	1.55519e-08	8.23486e-08	7.94451e-06	2.93202
F61415	MER65D:ERV1:LTR	5.6301	7.18071	9.26389e-05	0.000149516	0.00081167	2.92941
F61592	MamGypLTR3:Gypsy:LTR	5	6.54035	0.000126637	0.000199257	0.00252057	2.90865
F61044	LTR16C:ERVL:LTR	9.69352	11.2335	1.55538e-05	2.95199e-05	6.85837e-05	2.90788
F61026	LTR12E:ERV1:LTR	7.59112	9.11662	1.89289e-05	3.52023e-05	6.00085e-05	2.87887
F61032	LTR14:ERVK:LTR	5.3544	6.87926	0.00144499	0.00193725	0.00110062	2.87759
F61054	LTR19-int:ERV1:LTR	5	6.51623	2.67866e-05	4.81591e-05	2.80618e-05	2.86043
F61586	MamGypLTR1a:Gypsy:LTR	5.75744	7.26836	0.00115046	0.00156043	0.00348535	2.84993
F61214	LTR7Y:ERV1:LTR	5.18238	6.68636	0.00313869	0.00405119	0.00294883	2.83624
F60817	HERVK14-int:ERVK:LTR	5.08264	6.58255	2.53492e-09	1.8814e-08	2.54892e-06	2.82824
F61490	MER9a3:ERVK:LTR	6.95469	8.4535	3.79737e-05	6.60057e-05	0.000162427	2.8261
F61623	PABL_B-int:ERV1:LTR	5	6.49794	7.95246e-07	2.18038e-06	7.46542e-05	2.8244
F61147	LTR43B:ERV1:LTR	5	6.49591	0.000242445	0.000361967	0.00078543	2.82042
F61419	MER66C:ERV1:LTR	6.10828	7.59905	0.000286207	0.00042247	0.00261396	2.8104
F61092	LTR26:ERV1:LTR	5.73956	7.22505	0.000366778	0.000531937	0.000556434	2.80013
F61203	LTR75B:ERVL:LTR	5.55378	7.03577	0.000153334	0.00023766	0.00316466	2.79334
F61804	X8_LINE:CR1:LINE	5	6.47938	1.54592e-05	2.93661e-05	7.98897e-06	2.78828
F61070	LTR1F1:ERV1:LTR	5.88152	7.35818	0.00236689	0.00310183	0.00280018	2.78304
F61502	MLT1A1-int:ERVL-MaLR:LTR	5.52722	6.99075	0.000131329	0.000205901	0.00138459	2.75782
F60889	L1MA8:L1:LINE	10.4169	11.8786	1.45842e-05	2.78498e-05	0.000798695	2.75435
F61116	LTR33B:ERVL:LTR	6.76636	8.22477	0.000133606	0.00020927	0.00162053	2.74806
F61122	LTR36:ERV1:LTR	6.30104	7.75746	0.000827698	0.00114284	0.00113599	2.74427
F61473	MER92C:ERV1:LTR	5.18486	6.64084	0.0037534	0.00480816	0.00688793	2.74342
F60830	HERVS71-int:ERV1:LTR	5.9995	7.45211	9.43513e-05	0.000151979	0.000884345	2.73704
F61288	MER126:DNA:DNA	6.56507	8.01766	8.98695e-06	1.80987e-05	2.01081e-05	2.73698
F60846	Kanga11a:TcMar-Tc2:DNA	7.54039	8.98791	0.000166223	0.000255955	0.00028064	2.72739
F61720	UCON26:UCON26:Unknown	5.08619	6.53158	0.00196564	0.00259685	0.00146202	2.72337
F61192	LTR68:ERV1:LTR	5.41715	6.86158	0.000306248	0.00044983	0.00103092	2.72154
F60725	Charlie4:hAT-Charlie:DNA	5.08264	6.52518	4.49039e-05	7.69483e-05	2.97359e-05	2.71799
F61633	Ricksha:MULE-MuDR:DNA	5	6.44061	0.000876899	0.00120686	0.000846998	2.71436
F61528	MLT1G1-int:ERVL-MaLR:LTR	5	6.42108	0.000371554	0.000538624	0.0027659	2.67785
F61048	LTR16E1:ERVL:LTR	8.54434	9.96323	0.000108091	0.000172184	0.000984715	2.6738
F61036	LTR15:ERV1:LTR	5	6.4114	4.35685e-07	1.30692e-06	3.80613e-07	2.65994
F61056	LTR19B:ERV1:LTR	5	6.41065	1.04458e-05	2.0671e-05	7.09045e-06	2.65857
F61057	LTR19C:ERV1:LTR	5	6.40545	3.18282e-07	1.00268e-06	1.40509e-05	2.649
F61763	UCON6:UCON6:Unknown	5	6.40507	4.54093e-07	1.35508e-06	1.10102e-06	2.6483
F61505	MLT1B-int:ERVL-MaLR:LTR	7.93904	9.33488	0.00015872	0.000245329	0.00112771	2.63142
F61059	LTR1A1:ERV1:LTR	5.21774	6.60975	0.00147591	0.00197721	0.000822641	2.62443
F61457	MER84:ERV1:LTR	5.09238	6.47544	0.00690956	0.00861615	0.00841658	2.60821
F61321	MER34C2:ERV1:LTR	6.51147	7.88995	1.88377e-06	4.58965e-06	0.000135427	2.59996
F61291	MER130:DNA:DNA	5.09513	6.46734	0.00139957	0.00187957	0.00111953	2.58866
F61401	MER61A:ERV1:LTR	5.8599	7.23054	2.56276e-05	4.62753e-05	0.0133562	2.58585
F61249	LTR9C:ERV1:LTR	5	6.3693	0.000398913	0.0005756	0.000583817	2.58345
F61097	LTR2752:ERV1:LTR	5.08264	6.45	1.90245e-09	1.49952e-08	0.000551053	2.57998
F61151	LTR45C:ERV1:LTR	7.1977	8.54342	0.000642408	0.000901239	0.00126382	2.54157
F60720	Charlie29a:hAT-Charlie:DNA	9.23423	10.5793	4.76739e-06	1.03528e-05	0.000127447	2.54035
F61306	MER21C:ERVL:LTR	11.1083	12.4459	0.00015257	0.000236571	0.000843814	2.52735
F61047	LTR16D:ERVL:LTR	6.69002	8.02372	0.000298673	0.000439512	0.00167277	2.52049
F60829	HERVP71A-int:ERV1:LTR	5.30464	6.63449	1.95393e-09	1.5278e-08	0.000330281	2.51376
F60935	L1MEf:L1:LINE	11.7908	13.1199	0.000169629	0.000260831	0.00190908	2.51238
F61104	LTR28B:ERV1:LTR	5.03612	6.36171	0.00964235	0.011863	0.00718447	2.50635
F60653	AluYa8:Alu:SINE	5	6.31709	0.000156372	0.000242005	8.3512e-05	2.49163
F61002	LTR103b_Mam:ERV1:LTR	5	6.31603	2.47948e-05	4.48999e-05	0.00209119	2.4898
F61142	LTR41B:ERVL:LTR	7.57059	8.87989	0.00205956	0.00271524	0.00698526	2.4782
F61439	MER73:ERVL:LTR	5	6.30444	6.79545e-05	0.00011241	0.000265046	2.46987
F61477	MER95:ERV1:LTR	5.1971	6.49539	1.76747e-06	4.34794e-06	6.43571e-05	2.45938
F61154	LTR47A2:ERVL:LTR	5	6.29739	0.016136	0.0194596	0.0202732	2.45784
F60787	HERV15-int:ERV1:LTR	5.38884	6.68041	4.01023e-06	8.87391e-06	2.38872e-05	2.44794
F61481	MER96B:hAT:DNA	5	6.28771	0.0127291	0.0154873	0.00850303	2.4414
F61621	PABL_A-int:ERV1:LTR	5	6.28765	0.000804778	0.00111379	0.00109802	2.4413
F61434	MER70A:ERVL:LTR	5.44677	6.731	0.0262954	0.0307434	0.0246617	2.43552
F61616	Merlin1_HS:Merlin:DNA	5	6.28311	7.00271e-07	1.95475e-06	1.66333e-06	2.43363
F61349	MER49:ERV1:LTR	8.10812	9.3907	3.49447e-08	1.60547e-07	1.74913e-06	2.43275
F61091	LTR25:ERV1:LTR	5.48436	6.76014	1.60702e-09	1.31483e-08	0.000162706	2.42131
F61328	MER4-int:ERV1:LTR	8.54294	9.81609	0.000481757	0.000687036	0.00295816	2.41688
F60843	Helitron1Nb_Mam:Helitron:RC	5	6.25874	0.000156552	0.000242245	0.00142237	2.39287
F61453	MER83B-int:ERV1:LTR	5	6.25679	0.000335728	0.000490172	0.00826326	2.38964
F61117	LTR33C:ERVL:LTR	6.19199	7.44551	0.000459866	0.000657686	0.00131917	2.38423
F61052	LTR18B:ERVL:LTR	5.49934	6.75182	0.00267334	0.00348061	0.0356337	2.38251
F60670	AluYk11:Alu:SINE	6.94697	8.19828	0.0408034	0.0467051	0.0420413	2.38056
F61725	UCON29:PiggyBac:DNA	5	6.24556	0.00088983	0.00122328	0.00145985	2.37111
F61087	LTR24:ERV1:LTR	5.16738	6.41288	4.30751e-07	1.29442e-06	6.58496e-06	2.371
F61423	MER67C:ERV1:LTR	7.87527	9.1194	6.54845e-05	0.000108627	0.000137228	2.36876
F61280	MER11C:ERVK:LTR	9.16386	10.4069	0.000154138	0.00023885	0.00137515	2.36696
F61024	LTR12C:ERV1:LTR	11.1238	12.3637	1.11839e-07	4.16767e-07	0.000163765	2.36183
F61489	MER9a2:ERVK:LTR	5.70048	6.93633	3.12149e-07	9.8733e-07	1.82641e-05	2.35521
F61370	MER51D:ERV1:LTR	6.23779	7.47069	4.97335e-05	8.45181e-05	0.000207903	2.3504
F61488	MER9a1:ERVK:LTR	5.13038	6.35721	0.0013014	0.00175338	0.00601672	2.34054
F61371	MER51E:ERV1:LTR	5.12646	6.34435	1.07739e-05	2.12472e-05	0.000273159	2.32606
F60839	HUERS-P3-int:ERV1:LTR	8.26811	9.48596	0.0058222	0.0073104	0.00601652	2.32601
F61647	SVA_F:SVA:Retroposon	8.51954	9.73626	1.4678e-05	2.80098e-05	6.05041e-05	2.32418
F61187	LTR62:ERVL:LTR	5.04309	6.2495	5.18606e-05	8.7866e-05	0.00136754	2.30762
F61148	LTR44:ERV1:LTR	5.22881	6.43358	1.4268e-05	2.73234e-05	0.00156139	2.30501
F60862	L1M3b:L1:LINE	5.25604	6.45928	3.32065e-07	1.0376e-06	0.000761386	2.30256
F60995	LOR1a:ERV1:LTR	7.38496	8.58766	0.00025385	0.000377985	0.000596975	2.3017
F61183	LTR5_Hs:ERVK:LTR	9.06387	10.2532	2.83835e-05	5.06766e-05	0.000301336	2.2804
F60740	ERV24_Prim-int:ERV1:LTR	5.13646	6.31732	1.8729e-08	9.60938e-08	2.43774e-05	2.26711
F60902	L1MC4a:L1:LINE	13.0219	14.1986	3.06996e-05	5.44396e-05	0.00147478	2.26074
F61157	LTR47B3:ERVL:LTR	5	6.17334	0.000169005	0.000259995	0.000376565	2.25534
F60950	L1P4d:L1:LINE	5	6.16357	1.00491e-06	2.6731e-06	0.00542886	2.24011
F61643	SVA_B:SVA:Retroposon	8.10859	9.25769	3.29546e-06	7.48252e-06	7.76762e-05	2.21776
F61195	LTR6B:ERV1:LTR	5.52526	6.66724	1.68739e-05	3.17361e-05	4.54534e-05	2.20684
F60682	BSR/Beta:Satellite:Satellite	5.21462	6.34977	1.07658e-06	2.83501e-06	0.00243034	2.19642
F61081	LTR22C0:ERVK:LTR	5	6.12678	0.00081351	0.00112492	0.0016037	2.18371
F61121	LTR35B:ERV1:LTR	5	6.12355	0.00461053	0.00584913	0.00286585	2.17882
F60875	L1M6B:L1:LINE	8.02475	9.13692	5.0456e-06	1.08989e-05	5.98498e-05	2.16171
F61470	MER92-int:ERV1:LTR	6.40891	7.51961	0.00145194	0.00194616	0.0084805	2.15951
F61171	LTR53B:ERVL:LTR	5	6.09797	0.00332544	0.00428263	0.00739682	2.14053
F61446	MER76-int:ERVL:LTR	5.6272	6.71436	0.0164966	0.0198835	0.0109034	2.12456
F61777	UCON80_AMi:UCON80_AMi:Unknown	5	6.08046	0.000645198	0.000905024	0.00115918	2.11471
F61601	MamRep137:TcMar:DNA	5	6.05532	0.00108339	0.00147488	0.00128006	2.07818
F61169	LTR53-int:ERVL:LTR	8.62526	9.67833	1.25231e-06	3.22618e-06	0.000546842	2.07494
F61015	LTR10B2:ERV1:LTR	5.14587	6.19256	0.000448696	0.000642744	0.000313975	2.06578
F61143	LTR41C:ERVL:LTR	6.41045	7.44746	0.0014245	0.00191108	0.00875536	2.05197
F61210	LTR7:ERV1:LTR	8.08866	9.12107	0.00023362	0.000349724	0.00435847	2.04544
F61624	PABL_B:ERV1:LTR	6.01755	7.04921	2.19468e-05	4.02489e-05	0.00187041	2.04437
F61530	MLT1G3-int:ERVL-MaLR:LTR	5	6.0214	4.67915e-05	7.99276e-05	0.00602193	2.02988
F61432	MER6C:TcMar-Tigger:DNA	5	6.01931	0.0179966	0.0216235	0.0141112	2.02695
F61524	MLT1F2-int:ERVL-MaLR:LTR	5.7716	6.79069	0.000250341	0.000373072	0.0233151	2.02665
F61098	LTR27:ERV1:LTR	5	6.01038	8.33864e-07	2.26911e-06	1.84567e-05	2.01444
F61198	LTR71B:ERV1:LTR	5	6.00736	0.00509229	0.00643072	0.00427758	2.01023
F60765	Eulor9A:DNA:DNA	5.09513	6.10178	0.0054407	0.00685083	0.00860869	2.00923
F61162	LTR49-int:ERV1:LTR	8.31498	9.31574	2.1542e-05	3.95769e-05	0.000203227	2.00106
F61281	MER11D:ERVK:LTR	6.78395	7.78281	4.44789e-05	7.62901e-05	0.046123	1.99843
F60775	GSATII:centr:Satellite	6.69862	7.69554	7.66777e-06	1.57086e-05	0.00490105	1.99573
F61648	TAR1:telo:Satellite	5.31451	6.30062	1.13892e-06	2.97359e-06	0.00110882	1.98083
F61129	LTR38B:ERV1:LTR	5	5.98468	0.000155549	0.000240883	0.000343987	1.97888
F61130	LTR38C:ERV1:LTR	5.14209	6.12333	2.84782e-05	5.08318e-05	0.000135473	1.97417
F61413	MER65B:ERV1:LTR	5.26965	6.2452	0.00241723	0.00316505	0.00189408	1.96639
F61702	UCON107:hAT-Tag1:DNA	5	5.96882	0.00162302	0.00216491	0.00120668	1.95723
F61386	MER57D:ERV1:LTR	5.87609	6.83908	5.89875e-09	3.71595e-08	1.05584e-05	1.94935
F61333	MER41D:ERV1:LTR	6.37997	7.33176	0.00563559	0.00708529	0.0212082	1.93428
F61506	MLT1B:ERVL-MaLR:LTR	12.673	13.6126	8.01204e-05	0.000130767	0.00895145	1.91809
F60739	ERV24B_Prim-int:ERV1:LTR	6.26786	7.20749	9.01978e-05	0.000146058	0.00290115	1.91803
F61055	LTR19A:ERV1:LTR	6.92676	7.85923	0.000375653	0.000544204	0.00198305	1.90854
F61435	MER70B:ERVL:LTR	5	5.92953	8.93179e-07	2.41274e-06	0.0325708	1.90466
F60667	AluYi6:Alu:SINE	6.79419	7.71962	0.000287608	0.000424411	0.00104992	1.89925
F60658	AluYd8:Alu:SINE	5	5.90369	0.0220911	0.0261268	0.0363555	1.87084
F61051	LTR18A:ERVL:LTR	5	5.87032	0.00443984	0.00564355	0.00383987	1.82807
F61078	LTR22B1:ERVK:LTR	5	5.86951	1.78644e-10	2.30717e-09	0.0191683	1.82704
F61111	LTR31:ERV1:LTR	5.19904	6.0668	0.000341763	0.000498389	0.009091	1.82482
F60951	L1P4e:L1:LINE	5.08624	5.95093	0.00494526	0.0062571	0.00687054	1.82096
F61031	LTR13_:ERVK:LTR	5.07225	5.92826	0.010266	0.0125979	0.00719482	1.81003
F61194	LTR6A:ERV1:LTR	6.99982	7.8544	0.000734514	0.00102211	0.000669742	1.80823
F60801	HERV9N-int:ERV1:LTR	5.19624	6.03833	5.72121e-08	2.40583e-07	0.00126492	1.79264
F61645	SVA_D:SVA:Retroposon	10.7418	11.5761	1.22209e-05	2.37634e-05	0.00109212	1.78298
F60844	Helitron2Na_Mam:Helitron:RC?	7.30339	8.13601	0.0016744	0.00222969	0.00616581	1.78091
F61580	MSTB:ERVL-MaLR:LTR	12.2162	13.0475	1.55522e-05	2.95198e-05	0.0177301	1.77928
F61324	MER34D:ERV1:LTR	5	5.83003	9.28771e-05	0.000149863	0.00159059	1.77773
F61484	MER97c:hAT-Tip100:DNA	5	5.82921	0.000364321	0.000528725	0.000798782	1.77671
F61212	LTR7B:ERV1:LTR	7.49832	8.29646	7.58764e-05	0.000124452	0.00114844	1.73886
F60655	AluYb9:Alu:SINE	5	5.78425	0.000262822	0.000390395	0.00254777	1.72219
F60652	AluYa5:Alu:SINE	8.99212	9.76734	0.015096	0.0182515	0.0142922	1.71145
F61378	MER54B:ERVL:LTR	5.17054	5.93509	0.0168807	0.0203274	0.0384914	1.69884
F61255	MER101-int:ERV1:LTR	7.5909	8.35446	6.13888e-10	6.13543e-09	1.52596e-06	1.69768
F61279	MER11B:ERVK:LTR	8.60628	9.35526	2.77744e-06	6.44002e-06	0.000281137	1.68061
F61536	MLT1H2-int:ERVL-MaLR:LTR	5.39866	6.1244	0.0033016	0.00425277	0.0225419	1.65375
F61773	UCON78:DNA:DNA	5	5.72031	0.0222291	0.0262736	0.0361556	1.64754
F61167	LTR52-int:ERVL:LTR	5	5.71057	0.0156894	0.0189374	0.0164857	1.63645
F61216	LTR80B:ERVL:LTR	5	5.69583	0.00170302	0.00226533	0.0486045	1.61982
F61088	LTR24B:ERV1:LTR	7.01219	7.70303	9.36905e-06	1.87796e-05	0.00135729	1.61422
F61190	LTR66:ERVL:LTR	5	5.67924	0.0136959	0.0166234	0.0458635	1.6013
F61144	LTR42:ERVL:LTR	6.41623	7.07091	0.00119835	0.00162157	0.0242937	1.57427
F61428	MER68C:ERVL:LTR	5	5.64539	0.0202541	0.0241464	0.0264938	1.56417
F61228	LTR85b:Gypsy:LTR	7.51331	8.15272	0.000237134	0.000354686	0.0212962	1.55769
F61315	MER34-int:ERV1:LTR	5.13823	5.76821	0.00274777	0.00357324	0.0261022	1.54755
F60626	7SK:RNA:RNA	16.3233	16.9499	1.07315e-10	1.54238e-09	1.85653e-05	1.54392
F61199	LTR72:ERV1:LTR	5	5.62309	0.000208634	0.00031531	0.0329498	1.54017
F61781	UCON84:UCON84:Unknown	5	5.61512	0.0113243	0.0138393	0.0261027	1.53169
F61486	MER99:hAT:DNA	5	5.58946	0.000347688	0.000506464	0.00914237	1.50469
F60671	AluYk12:Alu:SINE	5	5.58849	0.0235803	0.0277485	0.0494051	1.50367
F61379	MER57-int:ERV1:LTR	10.9272	10.2062	3.05556e-07	9.69766e-07	0.0130296	-1.64834
F61522	MLT1F1-int:ERVL-MaLR:LTR	8.24882	7.37901	4.47024e-09	2.95286e-08	0.00368403	-1.82741
F60698	Charlie12:hAT-Charlie:DNA	6.95556	6.03631	4.207e-07	1.2694e-06	0.000442407	-1.89113

## Sheet: S1B MDM 5Gy vs 0Gy
	S1 Table. Differentially transcribed retroelements
	B. Differentially transcribed retroelements in primary human MDM: 5Gy vs 0Gy
Index	Feature	Log2_Mean_Macrophages_0Gy	Log2_Mean_Macrophages_5Gy	ANOVA_Uncorrected_Pvalue	ANOVA_Corrected_Pvalue	PostHoc_Pvalue_Macrophages_5Gy_vs_Macrophages_0Gy	Linear_FoldChange_Macrophages_5Gy_vs_Macrophages_0Gy
F61342	MER45C:hAT-Tip100:DNA	7.46474	11.6091	8.01973e-05	0.00013087	6.6079e-05	17.6839
F60829	HERVP71A-int:ERV1:LTR	7.69407	9.98904	1.95393e-09	1.5278e-08	7.02034e-07	4.90741
F60813	HERVK-int:ERVK:LTR	7.62177	9.61775	2.97212e-07	9.47431e-07	2.07594e-06	3.98887
F61626	PRIMA41-int:ERV1:LTR	7.84576	9.70726	2.16552e-09	1.66335e-08	2.90068e-07	3.63386
F61334	MER41E:ERV1:LTR	6.69023	8.44707	3.00142e-06	6.89161e-06	0.000107603	3.37956
F60802	HERV9NC-int:ERV1:LTR	9.57607	11.2645	8.90796e-09	5.20469e-08	6.15528e-05	3.22317
F61375	MER52D:ERV1:LTR	7.59797	9.19186	1.9947e-06	4.82211e-06	3.36731e-05	3.01862
F61592	MamGypLTR3:Gypsy:LTR	5.30839	6.88622	0.000126637	0.000199257	0.000711993	2.98522
F60820	HERVK3-int:ERVK:LTR	12.1035	13.6731	2.93057e-12	9.16574e-11	1.53878e-06	2.96832
F61535	MLT1H1:ERVL-MaLR:LTR	8.99749	10.508	7.00158e-07	1.95471e-06	9.0509e-05	2.84913
F61801	X7B_LINE:CR1:LINE	8.31739	9.82654	1.05961e-06	2.79898e-06	0.000471496	2.84642
F60799	HERV4_I-int:ERV1:LTR	9.15011	10.6393	7.29575e-09	4.42651e-08	4.30968e-05	2.80734
F61078	LTR22B1:ERVK:LTR	9.68222	11.1682	1.78644e-10	2.30717e-09	0.000138759	2.80106
F61402	MER61B:ERV1:LTR	5.97688	7.43576	1.63111e-05	3.07901e-05	0.0003454	2.74895
F61641	SST1:centr:Satellite	8.2673	9.70856	2.99473e-09	2.14462e-08	1.68384e-06	2.71559
F61024	LTR12C:ERV1:LTR	12.435	13.8734	1.11839e-07	4.16767e-07	1.27438e-05	2.71012
F60823	HERVL-int:ERVL:LTR	10.705	12.1199	2.7944e-06	6.47244e-06	0.00106929	2.66654
F60837	HUERS-P1-int:ERV1:LTR	6.99624	8.39781	4.88449e-08	2.11925e-07	5.92838e-06	2.64188
F61136	LTR3B_:ERVK:LTR	9.32262	10.7167	1.04245e-11	2.54809e-10	2.33339e-06	2.62822
F61359	MER4D:ERV1:LTR	7.94677	9.33397	7.97232e-07	2.18522e-06	6.12644e-05	2.61571
F61028	LTR12_:ERV1:LTR	8.05624	9.43644	4.33164e-07	1.30095e-06	4.25822e-05	2.60305
F60881	L1MA2:L1:LINE	11.5274	12.8814	4.0472e-07	1.22872e-06	0.000413452	2.55621
F61097	LTR2752:ERV1:LTR	8.65904	10.0072	1.90245e-09	1.49952e-08	0.00019155	2.54592
F60803	HERVE-int:ERV1:LTR	8.69921	10.0445	1.5658e-06	3.9098e-06	0.000601949	2.54089
F61510	MLT1D:ERVL-MaLR:LTR	12.4562	13.7992	2.72403e-07	8.79806e-07	0.000179883	2.53693
F61207	LTR78:ERV1:LTR	9.30933	10.6483	3.41968e-06	7.7198e-06	0.00100612	2.52969
F61552	MLT1M:ERVL-MaLR:LTR	8.58142	9.91907	5.91924e-06	1.25127e-05	0.00142247	2.52739
F61523	MLT1F1:ERVL-MaLR:LTR	9.54058	10.8772	8.09969e-06	1.64951e-05	0.000319146	2.52561
F61060	LTR1A2:ERV1:LTR	9.22834	10.5596	2.78788e-07	8.97465e-07	0.000331304	2.51617
F60964	L1PA3:L1:LINE	12.8948	14.218	6.90518e-07	1.93221e-06	0.000467283	2.50211
F60682	BSR/Beta:Satellite:Satellite	6.68226	8.00159	1.07658e-06	2.83501e-06	0.000247356	2.49551
F61548	MLT1K:ERVL-MaLR:LTR	11.1968	12.5141	2.21156e-07	7.36272e-07	0.000144732	2.49215
F61652	THE1B-int:ERVL-MaLR:LTR	11.1744	12.4915	4.08713e-06	9.02673e-06	0.00134942	2.49151
F60854	L1M1:L1:LINE	11.749	13.0657	4.26617e-07	1.28424e-06	0.000247226	2.49092
F60857	L1M2a:L1:LINE	6.96171	8.27522	2.38845e-06	5.63823e-06	0.00113959	2.48546
F61145	LTR43-int:ERV1:LTR	5.40749	6.71771	6.23811e-06	1.30991e-05	5.95293e-05	2.47979
F60859	L1M2c:L1:LINE	8.37834	9.68853	1.09268e-05	2.15249e-05	0.00254641	2.47974
F61654	THE1C-int:ERVL-MaLR:LTR	9.43533	10.7405	1.89951e-05	3.53153e-05	0.00257694	2.47109
F60810	HERVIP10B3-int:ERV1:LTR	7.24174	8.54377	1.37163e-07	4.93478e-07	5.03075e-05	2.46575
F61373	MER52A:ERV1:LTR	9.79407	11.0951	5.19096e-06	1.11575e-05	0.00268568	2.46396
F61550	MLT1L:ERVL-MaLR:LTR	10.7426	12.0409	2.43807e-07	7.98913e-07	0.00015801	2.45929
F61353	MER4B-int:ERV1:LTR	8.43609	9.73236	1.78524e-06	4.38559e-06	0.000158638	2.45594
F61268	MER110-int:ERV1:LTR	5.58154	6.87453	1.43271e-06	3.61761e-06	2.65181e-05	2.45036
F61227	LTR85a:Gypsy:LTR	7.45801	8.75023	9.12536e-06	1.8351e-05	0.00237098	2.44904
F61571	MSTA-int:ERVL-MaLR:LTR	10.3538	11.6424	4.31298e-06	9.46786e-06	0.00130069	2.44291
F61515	MLT1E1A:ERVL-MaLR:LTR	9.42623	10.7125	4.35014e-06	9.53981e-06	0.000286392	2.43895
F61639	SATR1:Satellite:Satellite	8.01179	9.29565	1.70053e-05	3.19374e-05	0.0236882	2.43489
F61656	THE1D-int:ERVL-MaLR:LTR	10.2172	11.4998	4.59343e-07	1.36721e-06	0.000510319	2.43292
F60841	Harlequin-int:ERV1:LTR	10.6996	11.9764	3.19025e-08	1.4943e-07	0.00038371	2.42293
F60897	L1MB8:L1:LINE	12.9584	14.2344	6.2258e-08	2.58197e-07	0.000158119	2.42175
F61462	MER89-int:ERV1:LTR	6.74241	8.01816	1.90944e-05	3.54764e-05	0.000659748	2.42126
F61022	LTR12:ERV1:LTR	8.76164	10.0367	8.82782e-08	3.43733e-07	1.15081e-05	2.42002
F60957	L1PA13:L1:LINE	11.8418	13.1028	4.3818e-07	1.313e-06	0.000346689	2.39668
F60966	L1PA5:L1:LINE	13.1395	14.3985	8.12318e-05	0.000132472	0.00137312	2.39318
F61501	MLT1A0:ERVL-MaLR:LTR	12.1138	13.3702	2.73691e-07	8.83092e-07	0.000236744	2.38908
F60908	L1MCc:L1:LINE	9.50952	10.7626	3.63291e-07	1.12119e-06	0.000261893	2.38343
F61650	THE1A-int:ERVL-MaLR:LTR	10.3584	11.607	4.66503e-05	7.97073e-05	0.00114229	2.3761
F61543	MLT1J1:ERVL-MaLR:LTR	8.91668	10.1646	1.38364e-06	3.51092e-06	0.000177521	2.37497
F60958	L1PA14:L1:LINE	11.1146	12.3625	1.81579e-07	6.23927e-07	0.000575338	2.3749
F61305	MER21B:ERVL:LTR	10.5467	11.7944	5.45991e-07	1.58188e-06	0.000265474	2.37467
F61566	MLT2D:ERVL:LTR	9.2543	10.5019	1.56898e-06	3.91574e-06	0.000919987	2.37445
F60807	HERVH-int:ERV1:LTR	8.88518	10.1325	3.28857e-05	5.79593e-05	0.00889981	2.37405
F61651	THE1A:ERVL-MaLR:LTR	9.77223	11.0184	1.06664e-05	2.10607e-05	0.000345833	2.37205
F61530	MLT1G3-int:ERVL-MaLR:LTR	5.58985	6.83242	4.67915e-05	7.99276e-05	0.000492769	2.36621
F61272	MER113:hAT-Charlie:DNA	9.95603	11.1976	7.11453e-07	1.98229e-06	0.000267756	2.36454
F61584	MSTD:ERVL-MaLR:LTR	10.7258	11.9669	3.11393e-07	9.85735e-07	0.00026722	2.36378
F60853	L1HS:L1:LINE	9.25949	10.4982	3.40435e-06	7.69229e-06	0.00072496	2.35986
F61540	MLT1I:ERVL-MaLR:LTR	10.821	12.054	7.39515e-08	2.97309e-07	0.0002141	2.35056
F61354	MER4B:ERV1:LTR	9.01541	10.2455	1.04007e-07	3.92134e-07	2.15533e-05	2.34585
F61463	MER89:ERV1:LTR	8.10565	9.3357	1.78846e-06	4.39186e-06	0.000969759	2.34575
F60741	ERV3-16A3_I-int:ERVL:LTR	10.6	11.826	6.12399e-09	3.8295e-08	9.95898e-06	2.33929
F60730	Charlie7:hAT-Charlie:DNA	10.0462	11.2709	2.38628e-07	7.84435e-07	0.000513607	2.33695
F60868	L1M4:L1:LINE	13.1652	14.3884	4.49119e-08	1.97469e-07	0.000148163	2.33452
F60927	L1ME4a:L1:LINE	13.139	14.361	1.6519e-08	8.64082e-08	6.0697e-05	2.3327
F60965	L1PA4:L1:LINE	12.8957	14.1166	5.40364e-07	1.56916e-06	0.000777367	2.33099
F61331	MER41B:ERV1:LTR	8.86832	10.0888	1.46593e-07	5.22605e-07	2.87019e-05	2.33016
F60933	L1MEc:L1:LINE	12.9983	14.2175	3.17308e-08	1.48697e-07	0.000241217	2.3283
F60996	LOR1b:ERV1:LTR	8.50543	9.72433	1.44108e-07	5.1506e-07	0.000110445	2.32771
F61625	PRIMA4-int:ERV1:LTR	8.00075	9.21921	1.24554e-07	4.56419e-07	1.08451e-05	2.32698
F60893	L1MB3:L1:LINE	12.9779	14.1938	9.7105e-08	3.70391e-07	0.000344352	2.32273
F61558	MLT2A2:ERVL:LTR	8.9232	10.138	1.13802e-05	2.22924e-05	0.00176408	2.32106
F61655	THE1C:ERVL-MaLR:LTR	10.8267	12.0413	2.67281e-06	6.22098e-06	0.000611647	2.32066
F60889	L1MA8:L1:LINE	11.5508	12.7651	1.45842e-05	2.78498e-05	0.00110092	2.32024
F61653	THE1B:ERVL-MaLR:LTR	11.8967	13.1097	1.15855e-06	3.0164e-06	0.000429869	2.31815
F61538	MLT1H:ERVL-MaLR:LTR	10.3947	11.6075	5.91577e-06	1.25067e-05	0.000696184	2.31798
F61108	LTR2B:ERV1:LTR	6.34295	7.55536	0.000539926	0.0007647	0.000890641	2.31725
F61003	LTR104_Mam:Gypsy:LTR	7.61433	8.82476	2.53122e-07	8.25566e-07	0.000177533	2.31407
F60971	L1PB1:L1:LINE	13.2406	14.4477	1.32455e-07	4.79096e-07	0.000946547	2.3088
F61367	MER51A:ERV1:LTR	8.31524	9.52134	1.165e-06	3.03198e-06	0.000436657	2.30712
F61525	MLT1F2:ERVL-MaLR:LTR	10.1977	11.4022	2.97905e-07	9.49021e-07	7.61962e-05	2.30455
F60928	L1ME4b:L1:LINE	13.0876	14.2915	2.48805e-08	1.2151e-07	0.000103318	2.30363
F61545	MLT1J2:ERVL-MaLR:LTR	9.52899	10.7312	3.02472e-06	6.93534e-06	0.00125929	2.301
F61544	MLT1J2-int:ERVL-MaLR:LTR	6.07757	7.27968	8.00466e-06	1.63232e-05	0.00195974	2.30076
F61450	MER81:hAT-Blackjack:DNA	9.36841	10.5689	1.8672e-06	4.55606e-06	0.000803886	2.2982
F60890	L1MA9:L1:LINE	12.4564	13.6554	5.47716e-08	2.31814e-07	0.000127239	2.29584
F61614	MamTip3:hAT-Tip100:DNA	7.12188	8.31942	4.60663e-06	1.00449e-05	0.000284663	2.29348
F61657	THE1D:ERVL-MaLR:LTR	11.2506	12.4468	6.73807e-07	1.89329e-06	0.000384593	2.29142
F60969	L1PA8:L1:LINE	11.5817	12.7748	2.9943e-07	9.53103e-07	0.000520906	2.28654
F61504	MLT1A:ERVL-MaLR:LTR	10.8609	12.0535	4.99559e-07	1.46728e-06	0.000605621	2.28557
F60901	L1MC4:L1:LINE	13.4273	14.6192	2.00829e-08	1.01446e-07	7.50683e-05	2.28449
F61582	MSTC:ERVL-MaLR:LTR	9.68871	10.8804	5.17852e-06	1.11332e-05	0.00110619	2.28414
F60743	ERVL-B4-int:ERVL:LTR	10.0692	11.2607	1.10413e-07	4.1216e-07	0.000140261	2.28387
F60963	L1PA2:L1:LINE	11.5214	12.7127	1.7023e-06	4.20666e-06	0.0010785	2.28353
F61400	MER61-int:ERV1:LTR	11.1551	12.3463	1.47354e-08	7.8934e-08	0.00364309	2.28351
F61526	MLT1F:ERVL-MaLR:LTR	10.3272	11.5181	2.19449e-06	5.24678e-06	0.00132283	2.2829
F60942	L1P1:L1:LINE	10.7357	11.926	7.36135e-07	2.04032e-06	0.0007202	2.282
F61517	MLT1E2:ERVL-MaLR:LTR	10.0348	11.2215	1.0251e-06	2.72066e-06	0.000722688	2.27632
F61529	MLT1G1:ERVL-MaLR:LTR	9.22321	10.4099	2.89832e-06	6.68626e-06	0.00109116	2.27628
F61577	MSTB1:ERVL-MaLR:LTR	9.99668	11.1811	2.3163e-06	5.49109e-06	0.000331825	2.27269
F61208	LTR78B:ERV1:LTR	8.84359	10.0173	4.59232e-06	1.00159e-05	0.00216041	2.25591
F60959	L1PA15-16:L1:LINE	8.59704	9.77007	1.05851e-06	2.79683e-06	0.00254997	2.25485
F60692	CR1_Mam:CR1:LINE	10.1602	11.3328	9.47348e-08	3.6376e-07	0.000272321	2.25421
F60830	HERVS71-int:ERV1:LTR	5.75738	6.92865	9.43513e-05	0.000151979	0.00152303	2.25209
F61508	MLT1C:ERVL-MaLR:LTR	12.2567	13.4279	5.00986e-07	1.47059e-06	0.000437151	2.25193
F61684	Tigger3b:TcMar-Tigger:DNA	11.6451	12.8117	4.26457e-08	1.89033e-07	0.000209849	2.2448
F60676	AmnSINE1:5S-Deu-L2:SINE	9.32826	10.4925	7.44846e-07	2.05921e-06	0.000519942	2.24122
F61562	MLT2B4:ERVL:LTR	9.05293	10.2162	9.1951e-06	1.84742e-05	0.00268291	2.23965
F61396	MER5A:hAT-Charlie:DNA	13.2941	14.4565	1.35399e-07	4.88028e-07	0.000303005	2.23815
F61407	MER63A:hAT-Blackjack:DNA	9.3556	10.5168	3.9028e-06	8.66752e-06	0.00157441	2.23645
F60796	HERV3-int:ERV1:LTR	9.09366	10.2513	9.95481e-07	2.65322e-06	0.003157	2.23084
F61503	MLT1A1:ERVL-MaLR:LTR	10.3318	11.4891	8.43109e-07	2.2914e-06	0.000564179	2.23034
F61476	MER94B:hAT-Blackjack:DNA	6.22749	7.38444	4.13964e-05	7.14096e-05	0.00305848	2.22985
F60979	L1PREC2:L1:LINE	11.9477	13.1044	2.79394e-07	8.98824e-07	0.0012512	2.22956
F60882	L1MA3:L1:LINE	12.2611	13.4177	4.0839e-08	1.82512e-07	0.000264533	2.22921
F61330	MER41A:ERV1:LTR	9.07743	10.2337	2.50576e-07	8.17966e-07	9.97202e-05	2.22879
F60860	L1M3:L1:LINE	11.1012	12.2548	1.64866e-07	5.74667e-07	0.000386299	2.22458
F61440	MER74A:ERVL:LTR	8.17391	9.32713	5.72604e-06	1.21515e-05	0.00128264	2.22409
F61506	MLT1B:ERVL-MaLR:LTR	11.9345	13.0871	8.01204e-05	0.000130767	0.000746016	2.22315
F60879	L1MA10:L1:LINE	9.88221	11.0347	4.73386e-08	2.06654e-07	0.000134738	2.22303
F61580	MSTB:ERVL-MaLR:LTR	10.9899	12.1411	1.55522e-05	2.95198e-05	0.000691742	2.22093
F61248	LTR9B:ERV1:LTR	6.47305	7.6213	0.00153485	0.00205251	0.0165668	2.21645
F61556	MLT1O:ERVL-MaLR:LTR	9.7034	10.8514	1.1449e-06	2.98483e-06	0.000662415	2.21604
F61332	MER41C:ERV1:LTR	6.82648	7.97253	0.000149011	0.000231437	0.00894318	2.21307
F61240	LTR8:ERV1:LTR	9.86471	11.0099	5.95192e-08	2.4847e-07	1.43675e-05	2.21173
F60967	L1PA6:L1:LINE	12.6768	13.8215	2.02324e-07	6.83219e-07	0.000485847	2.21102
F61663	Tigger13a:TcMar-Tigger:DNA	10.1054	11.2498	1.21735e-06	3.14605e-06	0.00163412	2.21046
F61537	MLT1H2:ERVL-MaLR:LTR	8.98418	10.1248	1.48323e-06	3.73027e-06	0.00112616	2.20475
F61589	MamGypLTR1d:Gypsy:LTR	6.36585	7.50616	3.78228e-05	6.5755e-05	0.00493797	2.20428
F61025	LTR12D:ERV1:LTR	7.263	8.40303	1.09053e-05	2.14869e-05	0.00111976	2.20387
F60934	L1MEd:L1:LINE	13.3597	14.4996	4.94457e-08	2.13944e-07	0.000535835	2.20373
F61338	MER44C:TcMar-Tigger:DNA	9.47785	10.6134	1.47786e-07	5.26571e-07	0.000380709	2.19698
F61156	LTR47B2:ERVL:LTR	5.91764	7.05287	1.42168e-05	2.72324e-05	0.00166887	2.19653
F60947	L1P4a:L1:LINE	7.26972	8.40164	3.1416e-07	9.93047e-07	0.000114064	2.1915
F61630	Plat_L3:CR1:LINE	10.0823	11.214	1.5851e-06	3.95144e-06	0.00277493	2.19118
F61048	LTR16E1:ERVL:LTR	8.30134	9.43299	0.000108091	0.000172184	0.00183185	2.1911
F60974	L1PB4:L1:LINE	11.2662	12.3978	5.30468e-07	1.54531e-06	0.00124927	2.19096
F60906	L1MCa:L1:LINE	11.1647	12.296	1.05654e-07	3.97502e-07	0.00050124	2.1905
F60888	L1MA7:L1:LINE	11.2295	12.3594	5.9991e-08	2.50067e-07	0.000247832	2.18839
F61575	MSTB-int:ERVL-MaLR:LTR	9.08042	10.2093	3.96971e-06	8.79817e-06	0.00695346	2.18694
F60988	L3:CR1:LINE	14.3008	15.4285	3.55996e-08	1.62851e-07	0.000159516	2.18511
F61560	MLT2B2:ERVL:LTR	7.82198	8.94791	4.05188e-06	8.95493e-06	0.000236676	2.18242
F60915	L1ME1:L1:LINE	13.7607	14.8849	4.07412e-08	1.82159e-07	0.000280461	2.17992
F60977	L1PBa:L1:LINE	10.6532	11.7753	1.34703e-07	4.85967e-07	0.000810901	2.17672
F61124	LTR37A:ERV1:LTR	7.83322	8.95469	2.56023e-06	5.99388e-06	0.00139676	2.17569
F61150	LTR45B:ERV1:LTR	5.52304	6.64285	7.99519e-07	2.19057e-06	0.000168953	2.17317
F61380	MER57A-int:ERV1:LTR	8.31998	9.43883	1.06806e-07	4.0145e-07	0.000399229	2.17173
F61226	LTR84b:ERVL:LTR	7.68403	8.80172	3.87142e-06	8.60662e-06	0.00285984	2.17
F61675	Tigger1:TcMar-Tigger:DNA	14.0087	15.1252	6.48208e-08	2.6696e-07	0.000378937	2.16817
F60911	L1MD3:L1:LINE	11.7262	12.8413	7.8506e-08	3.11716e-07	0.000477248	2.16606
F60895	L1MB5:L1:LINE	11.9137	13.0281	8.95168e-08	3.47059e-07	0.000201451	2.16504
F60975	L1PB:L1:LINE	9.05685	10.1711	1.60234e-06	3.98833e-06	0.00167926	2.16487
F61574	MSTA:ERVL-MaLR:LTR	11.9882	13.1021	2.66811e-06	6.21226e-06	0.00107944	2.16426
F60991	L4_B_Mam:RTE-X:LINE	10.2023	11.316	5.66381e-07	1.63437e-06	0.000988895	2.16386
F60885	L1MA5:L1:LINE	10.9421	12.0555	4.30453e-07	1.294e-06	0.000745068	2.16357
F61352	MER4A:ERV1:LTR	8.41744	9.52697	2.99853e-07	9.54153e-07	3.62914e-05	2.15775
F61492	MIR1_Amn:MIR:SINE	11.851	12.9602	1.33141e-07	4.8122e-07	0.0002275	2.15731
F60938	L1MEg:L1:LINE	12.5569	13.6656	7.37807e-08	2.96744e-07	0.000612263	2.15651
F61273	MER113A:hAT-Charlie:DNA	9.26602	10.3738	3.37703e-07	1.05201e-06	0.000337831	2.15512
F60809	HERVI-int:ERV1:LTR	6.57092	7.67812	4.92793e-05	8.38043e-05	0.0429487	2.15427
F61116	LTR33B:ERVL:LTR	7.57041	8.67626	0.000133606	0.00020927	0.00420703	2.15226
F60973	L1PB3:L1:LINE	10.6869	11.7901	2.41655e-07	7.92841e-07	0.000919227	2.1484
F61546	MLT1J:ERVL-MaLR:LTR	11.3459	12.4492	6.67935e-07	1.87949e-06	0.00126525	2.14839
F61569	MSR1:Satellite:Satellite	7.70083	8.80379	9.35126e-08	3.59702e-07	2.6489e-05	2.14795
F61609	MamRep488:hAT-Tip100:DNA	6.71866	7.82143	4.20156e-06	9.25335e-06	0.00173302	2.14768
F61686	Tigger3d:TcMar-Tigger:DNA	7.48393	8.58612	3.38991e-07	1.05502e-06	0.000642535	2.14681
F60940	L1MEi:L1:LINE	11.1831	12.2849	1.26479e-07	4.62176e-07	0.00083896	2.14617
F61499	MLT1A-int:ERVL-MaLR:LTR	8.17134	9.27291	1.36019e-06	3.4622e-06	0.00113777	2.14588
F61417	MER66A:ERV1:LTR	5.911	7.01022	5.73757e-05	9.64256e-05	0.00971875	2.1424
F61276	MER117:hAT-Charlie:DNA	10.1597	11.2588	1.89964e-06	4.62601e-06	0.00137549	2.14224
F60716	Charlie23a:hAT-Charlie:DNA	8.40705	9.50541	1.00117e-05	1.99165e-05	0.00309553	2.14111
F60779	HAL1ME:L1:LINE	11.1659	12.2641	7.11155e-07	1.98195e-06	0.000324232	2.14086
F61278	MER11A:ERVK:LTR	8.37436	9.47143	2.4606e-05	4.4591e-05	0.00658665	2.1392
F60873	L1M5:L1:LINE	14.3331	15.4295	1.00056e-08	5.74318e-08	0.000107902	2.13812
F60944	L1P3:L1:LINE	10.7856	11.8802	3.89591e-07	1.18998e-06	0.0014645	2.13563
F61210	LTR7:ERV1:LTR	8.17614	9.27009	0.00023362	0.000349724	0.00100083	2.13457
F61259	MER102b:hAT-Charlie:DNA	10.8678	11.9605	1.82029e-07	6.25144e-07	0.000459387	2.1328
F61376	MER53:hAT:DNA	9.68828	10.7809	7.63408e-07	2.10315e-06	0.000451952	2.13258
F61494	MIR:MIR:SINE	15.9179	17.0094	3.13321e-09	2.22426e-08	2.11104e-05	2.13082
F61796	X2_LINE:CR1:LINE	6.54296	7.63279	0.00012699	0.000199754	0.0273965	2.12849
F61667	Tigger16b:TcMar-Tigger:DNA	9.23688	10.3265	1.20652e-06	3.12384e-06	0.00161786	2.12815
F60905	L1MC:L1:LINE	10.8739	11.9615	1.09447e-07	4.09568e-07	0.000171892	2.12528
F61613	MamTip2:hAT-Tip100:DNA	10.1243	11.2116	3.06415e-06	7.01508e-06	0.00261785	2.12481
F60917	L1ME2z:L1:LINE	11.2181	12.3046	1.18757e-07	4.39119e-07	0.000485599	2.12369
F60874	L1M6:L1:LINE	10.7399	11.8226	9.5732e-08	3.66583e-07	0.000774061	2.11801
F61587	MamGypLTR1b:Gypsy:LTR	6.25495	7.33654	1.37666e-05	2.64588e-05	0.00353912	2.11637
F60872	L1M4c:L1:LINE	10.5759	11.6573	2.35393e-07	7.75495e-07	0.000799701	2.11614
F60989	L3b:CR1:LINE	11.862	12.9427	3.94385e-07	1.20326e-06	0.00102269	2.11513
F61280	MER11C:ERVK:LTR	9.12946	10.2096	0.000154138	0.00023885	0.00134096	2.11419
F61594	MamGypsy2-I:Gypsy:LTR	8.12039	9.19981	2.29798e-05	4.19467e-05	0.00478478	2.11318
F60880	L1MA1:L1:LINE	10.8051	11.8836	2.84833e-07	9.13321e-07	0.00148812	2.11176
F61687	Tigger4:TcMar-Tigger:DNA	10.0816	11.1599	9.80181e-08	3.73085e-07	0.000365409	2.11151
F60924	L1ME3E:L1:LINE	10.8634	11.9413	5.02717e-08	2.16799e-07	0.00030481	2.11091
F61513	MLT1E1:ERVL-MaLR:LTR	7.48966	8.56717	3.31393e-06	7.51837e-06	0.00253622	2.1104
F61237	LTR88b:Gypsy:LTR	7.51458	8.59088	8.27421e-06	1.6819e-05	0.00446861	2.10862
F61583	MSTD-int:ERVL-MaLR:LTR	8.93932	10.0144	4.78011e-06	1.03781e-05	0.0081259	2.1068
F61358	MER4D1:ERV1:LTR	9.34485	10.4192	2.76656e-08	1.32761e-07	4.13183e-05	2.10577
F61341	MER45B:hAT-Tip100:DNA	7.42512	8.49913	5.59007e-05	9.41164e-05	0.00315509	2.10528
F60930	L1ME5:L1:LINE	9.1649	10.2386	1.43268e-06	3.61761e-06	0.0012643	2.10481
F61301	MER20:hAT-Charlie:DNA	13.0165	14.0901	7.98888e-08	3.16436e-07	0.000401709	2.10463
F61316	MER34:ERV1:LTR	7.97031	9.04321	1.24549e-08	6.88468e-08	1.19029e-05	2.10365
F60983	L2-3_Crp:L2:LINE	8.812	9.88477	9.98305e-07	2.65893e-06	0.000989681	2.10347
F60916	L1ME2:L1:LINE	12.5036	13.5753	6.37451e-08	2.63293e-07	0.00028358	2.10193
F60925	L1ME3F:L1:LINE	10.7071	11.7762	4.84755e-08	2.10771e-07	0.000248913	2.09818
F61554	MLT1N2:ERVL-MaLR:LTR	9.69352	10.7618	7.16274e-06	1.47714e-05	0.00351153	2.09694
F60920	L1ME3B:L1:LINE	11.9503	13.0179	1.40302e-07	5.03294e-07	0.000801136	2.096
F61260	MER102c:hAT-Charlie:DNA	10.3584	11.4251	1.67539e-06	4.15277e-06	0.00159765	2.09463
F60985	L2a:L2:LINE	16.0701	17.1339	2.46791e-09	1.84213e-08	2.97415e-05	2.09054
F60972	L1PB2:L1:LINE	9.64604	10.7084	6.42078e-07	1.81771e-06	0.00243587	2.08828
F61302	MER20B:hAT-Charlie:DNA	10.2483	11.3099	4.30587e-07	1.29421e-06	0.00092155	2.08714
F60892	L1MB2:L1:LINE	11.7035	12.765	1.35984e-07	4.89958e-07	0.00096966	2.08711
F60891	L1MB1:L1:LINE	10.5959	11.6554	2.80401e-07	9.01622e-07	0.000878964	2.08421
F61666	Tigger16a:TcMar-Tigger:DNA	9.77661	10.8349	2.06263e-07	6.94245e-07	0.00051529	2.0824
F60961	L1PA16:L1:LINE	12.6155	13.6734	1.19324e-07	4.41051e-07	0.001455	2.08185
F61030	LTR13A:ERVK:LTR	7.60097	8.65827	5.87126e-07	1.68628e-06	0.000176465	2.08104
F60941	L1MEj:L1:LINE	9.8471	10.9012	6.31942e-07	1.79602e-06	0.00186852	2.0764
F60745	ERVL-int:ERVL:LTR	7.98238	9.03645	2.21363e-05	4.05545e-05	0.0133208	2.07638
F61422	MER67B:ERV1:LTR	6.43134	7.48504	1.21397e-06	3.13866e-06	0.000240251	2.07585
F60987	L2c:L2:LINE	15.7976	16.8511	2.83317e-09	2.05376e-08	3.04173e-05	2.07551
F60896	L1MB7:L1:LINE	13.7569	14.8073	1.69401e-08	8.82335e-08	0.000201956	2.07101
F60819	HERVK22-int:ERVK:LTR	9.47087	10.5212	7.33365e-09	4.444e-08	0.000102704	2.07093
F61252	MADE1:TcMar-Mariner:DNA	9.61774	10.6671	2.51388e-06	5.90264e-06	0.00404749	2.06955
F60732	Charlie8:hAT-Charlie:DNA	10.2184	11.2675	5.03293e-07	1.47581e-06	0.00089116	2.06916
F60918	L1ME3:L1:LINE	11.4627	12.5111	5.36775e-08	2.28022e-07	0.00014945	2.06832
F60984	L2:L2:LINE	14.8023	15.8493	9.31111e-09	5.40475e-08	0.000131506	2.06617
F61224	LTR83:ERVL:LTR	6.53255	7.5795	5.58344e-06	1.18876e-05	0.0020555	2.06616
F61183	LTR5_Hs:ERVK:LTR	9.10463	10.1512	2.83835e-05	5.06766e-05	0.000264312	2.06558
F60816	HERVK13-int:ERVK:LTR	8.41329	9.45938	6.47728e-07	1.83079e-06	0.0027214	2.06493
F61397	MER5B:hAT-Charlie:DNA	12.8419	13.8863	1.63016e-07	5.69235e-07	0.000730995	2.06255
F60968	L1PA7:L1:LINE	13.789	14.8315	3.18231e-07	1.00268e-06	0.00180569	2.05989
F61565	MLT2C2:ERVL:LTR	7.26258	8.305	2.49672e-05	4.51829e-05	0.00652664	2.05968
F60954	L1PA10:L1:LINE	12.4672	13.5088	2.37742e-07	7.81918e-07	0.00390719	2.05851
F61328	MER4-int:ERV1:LTR	8.7037	9.74529	0.000481757	0.000687036	0.00440442	2.05849
F61318	MER34A:ERV1:LTR	7.64141	8.68173	8.24101e-07	2.24691e-06	0.000268557	2.05669
F60910	L1MD2:L1:LINE	12.2076	13.2466	8.25865e-08	3.25541e-07	0.000578011	2.05478
F61113	LTR33:ERVL:LTR	10.8513	11.8888	5.05726e-06	1.09181e-05	0.00445186	2.05278
F60722	Charlie2b:hAT-Charlie:DNA	9.83714	10.8723	5.48994e-07	1.58841e-06	0.000968885	2.04927
F60986	L2b:L2:LINE	15.1492	16.1843	2.42264e-09	1.82084e-08	2.75633e-05	2.04927
F60789	HERV17-int:ERV1:LTR	9.22272	10.2573	1.47565e-06	3.71264e-06	0.00581795	2.04857
F61241	LTR8A:ERV1:LTR	8.5655	9.59962	2.42222e-06	5.7097e-06	0.000697855	2.04786
F61029	LTR13:ERVK:LTR	9.67951	10.7128	9.23905e-08	3.56225e-07	0.000243311	2.04671
F61271	MER112:hAT-Charlie:DNA	10.6368	11.6696	4.83187e-07	1.42733e-06	0.00127594	2.04595
F60898	L1MC1:L1:LINE	13.0515	14.0838	1.91873e-08	9.80928e-08	0.000363711	2.04528
F61040	LTR16A:ERVL:LTR	9.65541	10.6874	1.53109e-06	3.8334e-06	0.00183569	2.04478
F60903	L1MC5:L1:LINE	12.3702	13.4021	5.76344e-08	2.4184e-07	0.000541436	2.04478
F60777	HAL1:L1:LINE	13.6036	14.6337	5.41101e-08	2.29461e-07	0.00065233	2.04212
F60992	L4_C_Mam:RTE-X:LINE	10.5452	11.5737	2.5078e-07	8.18337e-07	0.0011257	2.03995
F61363	MER50:ERV1:LTR	8.90141	9.92979	1.8761e-06	4.5738e-06	0.00189406	2.03973
F61325	MER39:ERV1:LTR	9.22716	10.2551	6.8035e-07	1.90949e-06	0.000958637	2.03914
F61017	LTR10C:ERV1:LTR	8.17627	9.20386	2.73789e-06	6.35584e-06	0.00310815	2.03861
F61467	MER91A:hAT-Tip100:DNA	9.45639	10.4818	2.3172e-06	5.49122e-06	0.00176663	2.03556
F60870	L1M4a2:L1:LINE	9.60499	10.6304	6.62616e-07	1.86694e-06	0.0024834	2.03551
F61132	LTR39:ERV1:LTR	7.79044	8.81451	2.17889e-06	5.21204e-06	0.000726303	2.03365
F60913	L1MDa:L1:LINE	11.9904	13.0141	4.9658e-07	1.45969e-06	0.00329608	2.03308
F60923	L1ME3D:L1:LINE	10.2048	11.2283	4.34555e-07	1.30413e-06	0.00116076	2.03277
F61426	MER68:ERVL:LTR	9.28392	10.307	1.27326e-05	2.46677e-05	0.00402891	2.03229
F60919	L1ME3A:L1:LINE	12.259	13.282	4.24633e-08	1.88485e-07	0.000442349	2.03212
F60883	L1MA4:L1:LINE	12.2124	13.2347	9.08223e-08	3.51078e-07	0.00197179	2.03116
F61557	MLT2A1:ERVL:LTR	8.57258	9.59401	2.45257e-05	4.44659e-05	0.0131271	2.02994
F60922	L1ME3Cz:L1:LINE	12.2038	13.2223	3.85172e-08	1.74123e-07	0.000356954	2.02587
F61493	MIR3:MIR:SINE	14.8406	15.858	7.49862e-09	4.52158e-08	4.93743e-05	2.02423
F61680	Tigger2a:TcMar-Tigger:DNA	9.75659	10.7731	2.01183e-06	4.85812e-06	0.0056312	2.02299
F61674	Tigger19b:TcMar-Tigger:DNA	10.7022	11.7162	1.40748e-06	3.56403e-06	0.000556562	2.0195
F60935	L1MEf:L1:LINE	12.4975	13.5103	0.000169629	0.000260831	0.00473282	2.01782
F61596	MamRTE1:RTE-Bo.B:LINE	11.7755	12.7876	3.10879e-07	9.84265e-07	0.00135569	2.0168
F61304	MER21A:ERVL:LTR	9.78471	10.7962	5.84773e-07	1.6805e-06	0.00076049	2.01593
F61800	X7A_LINE:CR1:LINE	8.46602	9.47698	6.34445e-07	1.80183e-06	0.000840812	2.01525
F61542	MLT1J1-int:ERVL-MaLR:LTR	6.78217	7.79257	5.95265e-05	9.96297e-05	0.00681625	2.01448
F60720	Charlie29a:hAT-Charlie:DNA	8.65787	9.6682	4.76739e-06	1.03528e-05	0.000413415	2.01438
F61685	Tigger3c:TcMar-Tigger:DNA	9.93805	10.9461	1.74778e-07	6.04057e-07	0.000427635	2.01124
F61275	MER115:hAT-Tip100:DNA	9.37021	10.3782	1.33613e-06	3.40936e-06	0.00168056	2.01115
F61496	MIRc:MIR:SINE	15.0685	16.0762	1.56813e-09	1.29219e-08	1.51571e-05	2.01068
F60708	Charlie18a:hAT-Charlie:DNA	9.71926	10.725	3.27512e-07	1.02664e-06	0.000623119	2.00798
F61648	TAR1:telo:Satellite	6.49078	7.49648	1.13892e-06	2.97359e-06	0.000304035	2.00791
F61495	MIRb:MIR:SINE	16.3008	17.3037	2.99349e-08	1.41322e-07	0.000196767	2.00403
F60904	L1MC5a:L1:LINE	13.0766	14.0793	9.10397e-08	3.51849e-07	0.000666534	2.00369
F61258	MER102a:hAT-Charlie:DNA	10.373	11.3752	4.81218e-07	1.42237e-06	0.00175822	2.00306
F61360	MER4E1:ERV1:LTR	8.25796	9.26004	2.20317e-06	5.26215e-06	0.00140491	2.00288
F61678	Tigger20a:TcMar-Tigger:DNA	9.45988	10.4605	1.09238e-06	2.87121e-06	0.00368427	2.00087
F61600	MamRep137:TcMar-Tigger:DNA	10.1706	11.1699	5.42733e-07	1.57518e-06	0.00140928	1.99905
F60877	L1M8:L1:LINE	9.45396	10.4514	2.61348e-07	8.49002e-07	0.00103709	1.99642
F61385	MER57C2:ERV1:LTR	5.77018	6.76683	0.000611796	0.000860699	0.0169458	1.99536
F61564	MLT2C1:ERVL:LTR	7.95523	8.95098	4.47248e-05	7.66918e-05	0.0203965	1.99412
F60921	L1ME3C:L1:LINE	10.4871	11.4804	5.65668e-08	2.38228e-07	0.000573946	1.99078
F60902	L1MC4a:L1:LINE	12.3176	13.31	3.06996e-05	5.44396e-05	0.0017973	1.9895
F61114	LTR33A:ERVL:LTR	8.26465	9.25677	1.14274e-05	2.23759e-05	0.0103618	1.9891
F60704	Charlie16a:hAT-Charlie:DNA	9.45659	10.4485	4.50028e-06	9.8393e-06	0.00689078	1.98875
F61098	LTR27:ERV1:LTR	5.04373	6.03489	8.33864e-07	2.26911e-06	5.95755e-06	1.98779
F60811	HERVIP10F-int:ERV1:LTR	7.47147	8.4625	1.65193e-05	3.11441e-05	0.0209971	1.98759
F60929	L1ME4c:L1:LINE	11.7738	12.7636	1.2554e-07	4.59258e-07	0.00053439	1.98592
F60926	L1ME3G:L1:LINE	12.5921	13.5808	5.12748e-08	2.19963e-07	0.000542656	1.98434
F61620	OldhAT1:hAT-Ac:DNA	10.0849	11.0735	4.25179e-07	1.28031e-06	0.000128458	1.98426
F60869	L1M4a1:L1:LINE	10.0376	11.0254	1.7619e-07	6.08506e-07	0.000990268	1.98316
F61307	MER2:TcMar-Tigger:DNA	12.4088	13.3958	7.0621e-08	2.86703e-07	0.000890274	1.98203
F61306	MER21C:ERVL:LTR	11.5045	12.4912	0.00015257	0.000236571	0.00279286	1.98171
F61340	MER45A:hAT-Tip100:DNA	9.55532	10.5413	7.41413e-07	2.05175e-06	0.00150447	1.98069
F60636	AluSc:Alu:SINE	13.3096	14.2947	4.22081e-07	1.27274e-06	0.00103561	1.97948
F61345	MER47A:TcMar-Tigger:DNA	10.3606	11.3456	5.31898e-07	1.54832e-06	0.00287081	1.97922
F60726	Charlie4a:hAT-Charlie:DNA	10.1173	11.1021	1.6703e-07	5.81178e-07	0.000437241	1.97897
F61673	Tigger19a:TcMar-Tigger:DNA	10.7439	11.7285	1.73436e-07	5.99948e-07	0.00096093	1.97873
F60632	AluJr4:Alu:SINE	13.3767	14.3609	7.06251e-08	2.86703e-07	0.000541963	1.97827
F60886	L1MA5A:L1:LINE	10.5943	11.5779	1.7732e-07	6.11333e-07	0.00102873	1.9774
F61448	MER77:ERVL:LTR	7.8264	8.80923	2.43129e-05	4.41293e-05	0.00313616	1.97633
F61603	MamRep1879:hAT-Tip100:DNA	8.65731	9.63957	5.07458e-06	1.09464e-05	0.00530565	1.97556
F61209	LTR79:ERVL:LTR	9.34077	10.3225	3.98325e-07	1.21227e-06	0.0016703	1.9749
F61608	MamRep434:TcMar-Tigger:DNA	9.14633	10.127	2.72973e-06	6.33991e-06	0.00303029	1.97341
F60711	Charlie1a:hAT-Charlie:DNA	12.0548	13.0344	3.16108e-08	1.48277e-07	0.000299132	1.97195
F61531	MLT1G3:ERVL-MaLR:LTR	9.10627	10.0855	1.76344e-05	3.3027e-05	0.00116859	1.97147
F61199	LTR72:ERV1:LTR	5.17796	6.15698	0.000208634	0.00031531	0.000614537	1.97112
F61606	MamRep4096:hAT-Tip100:DNA	7.81041	8.78905	6.75714e-06	1.40399e-05	0.0118056	1.97061
F61337	MER44B:TcMar-Tigger:DNA	10.0264	11.0045	3.48151e-07	1.07941e-06	0.00102447	1.96982
F60718	Charlie25:hAT-Charlie:DNA	9.25623	10.234	2.2254e-07	7.3962e-07	0.00173424	1.96947
F61309	MER30:hAT-Charlie:DNA	11.0971	12.0728	2.28845e-07	7.5749e-07	0.00114205	1.96669
F60887	L1MA6:L1:LINE	11.1219	12.0974	3.98287e-07	1.21227e-06	0.00674876	1.9663
F60952	L1P5:L1:LINE	6.74754	7.72191	1.55487e-07	5.48636e-07	8.28391e-05	1.96478
F60712	Charlie1b:hAT-Charlie:DNA	9.81431	10.7884	4.16347e-07	1.25841e-06	0.00142803	1.96438
F60875	L1M6B:L1:LINE	8.02687	9.0004	5.0456e-06	1.08989e-05	5.45312e-05	1.96364
F61138	LTR40a:ERVL:LTR	8.7628	9.73558	5.72558e-06	1.21515e-05	0.00880612	1.96261
F61044	LTR16C:ERVL:LTR	10.3137	11.2834	1.55538e-05	2.95199e-05	0.000939525	1.95835
F61541	MLT1J-int:ERVL-MaLR:LTR	7.77794	8.74621	2.74588e-05	4.92503e-05	0.00972801	1.9565
F60962	L1PA17:L1:LINE	11.0399	12.0068	2.4333e-06	5.73236e-06	0.00664685	1.95471
F61135	LTR3B:ERVK:LTR	5.38592	6.35192	3.42335e-05	6.01291e-05	0.000484441	1.95341
F60694	Charlie10:hAT-Charlie:DNA	7.93915	8.90485	2.4159e-06	5.69753e-06	0.00269428	1.953
F60713	Charlie20a:hAT-Charlie:DNA	8.37274	9.33837	1.14474e-06	2.98483e-06	0.00422046	1.95292
F61612	MamTip1:hAT-Tip100:DNA	7.3877	8.35314	4.95495e-05	8.42199e-05	0.019525	1.95266
F60894	L1MB4:L1:LINE	12.2922	13.2565	1.07702e-08	6.10335e-08	0.000165953	1.95111
F61453	MER83B-int:ERV1:LTR	5.98896	6.95024	0.000335728	0.000490172	0.0177396	1.94704
F60780	HAL1b:L1:LINE	10.6312	11.5906	7.41185e-08	2.97736e-07	0.00037436	1.94449
F60960	L1PA15:L1:LINE	12.2854	13.2443	6.43113e-07	1.82011e-06	0.0040664	1.9438
F61669	Tigger17a:TcMar-Tigger:DNA	10.8492	11.8078	2.29866e-07	7.601e-07	0.00192987	1.94344
F60812	HERVIP10FH-int:ERV1:LTR	9.01072	9.96923	1.62281e-07	5.66968e-07	0.00697264	1.9433
F60669	AluYj4:Alu:SINE	9.63739	10.5957	2.30739e-06	5.47592e-06	0.00397841	1.94302
F61177	LTR57:ERVL:LTR	5.05419	6.01185	1.31228e-05	2.53485e-05	2.8898e-05	1.94216
F61665	Tigger15a:TcMar-Tigger:DNA	11.6968	12.6533	2.35659e-07	7.76238e-07	0.00170463	1.94061
F61559	MLT2B1:ERVL:LTR	9.27635	10.2308	1.54105e-05	2.9282e-05	0.0222803	1.9379
F60721	Charlie2a:hAT-Charlie:DNA	9.59493	10.5493	2.20826e-07	7.35447e-07	0.000642568	1.93779
F61148	LTR44:ERV1:LTR	6.41514	7.36905	1.4268e-05	2.73234e-05	0.00300044	1.93712
F61312	MER31A:ERV1:LTR	8.62361	9.57695	8.13922e-07	2.2238e-06	0.00302828	1.93634
F61509	MLT1D-int:ERVL-MaLR:LTR	8.35196	9.30477	1.03834e-05	2.056e-05	0.00879528	1.93564
F60845	Helitron3Na_Mam:Helitron:RC	7.83586	8.78864	3.44041e-06	7.75766e-06	0.00610853	1.9356
F61410	MER63D:hAT-Blackjack:DNA	8.32169	9.2744	9.30599e-07	2.50209e-06	0.00137614	1.93552
F61739	UCON47:UCON47:Unknown	5.02187	5.97455	1.9307e-05	3.58339e-05	3.07317e-05	1.93547
F61799	X6B_LINE:CR1:LINE	7.44668	8.39808	5.251e-06	1.12692e-05	0.00356497	1.93376
F61469	MER91C:hAT-Tip100:DNA	8.13483	9.08467	2.03881e-05	3.76655e-05	0.0157339	1.93165
F61395	MER5A1:hAT-Charlie:DNA	12.2199	13.1685	1.76346e-07	6.08841e-07	0.000945156	1.93009
F60936	L1MEg1:L1:LINE	7.69647	8.64457	2.01308e-07	6.80257e-07	0.000539615	1.92933
F61191	LTR67B:ERVL:LTR	8.91247	9.86025	2.38774e-06	5.6379e-06	0.00308952	1.92889
F60649	AluSz6:Alu:SINE	14.348	15.2952	8.47793e-08	3.32778e-07	0.000656436	1.92812
F60900	L1MC3:L1:LINE	12.282	13.2285	3.25899e-08	1.5219e-07	0.00101806	1.92713
F61277	MER119:hAT-Charlie:DNA	8.781	9.72714	3.49584e-06	7.86724e-06	0.00390438	1.92671
F61026	LTR12E:ERV1:LTR	7.79431	8.73959	1.89289e-05	3.52023e-05	0.00094383	1.92556
F61622	PABL_A:ERV1:LTR	6.63613	7.5795	1.24844e-05	2.42348e-05	0.00264659	1.92302
F60657	AluYc:Alu:SINE	9.68141	10.6241	2.36228e-06	5.58409e-06	0.00368202	1.92205
F61382	MER57B1:ERV1:LTR	7.75895	8.69827	4.52166e-06	9.87833e-06	0.000891918	1.91762
F60744	ERVL-E-int:ERVL:LTR	11.2707	12.21	2.26533e-07	7.506e-07	0.000945827	1.91752
F60970	L1PA8A:L1:LINE	10.5495	11.4884	5.0217e-08	2.16799e-07	0.000911589	1.91712
F61049	LTR16E2:ERVL:LTR	8.3285	9.26692	2.37325e-06	5.60577e-06	0.00704063	1.91643
F60633	AluJr:Alu:SINE	15.3063	16.2432	5.56627e-09	3.54411e-08	7.08739e-05	1.91438
F61480	MER96B:hAT-Tip100:DNA	8.64409	9.58094	3.44435e-07	1.06992e-06	0.000316309	1.91434
F60702	Charlie15a:hAT-Charlie:DNA	10.1764	11.1126	1.15291e-06	3.0033e-06	0.00353171	1.91352
F61418	MER66B:ERV1:LTR	8.44068	9.37682	3.08983e-06	7.06726e-06	0.00608332	1.9134
F61451	MER83:ERV1:LTR	7.95269	8.88844	3.77109e-05	6.55954e-05	0.0139097	1.91288
F61327	MER3:hAT-Charlie:DNA	12.031	12.9663	8.35198e-08	3.28624e-07	0.000618608	1.91223
F60976	L1PBa1:L1:LINE	8.68403	9.61851	2.05061e-05	3.78697e-05	0.0280231	1.9112
F60727	Charlie4z:hAT-Charlie:DNA	11.2948	12.2279	1.30981e-07	4.75254e-07	0.000822044	1.90938
F61470	MER92-int:ERV1:LTR	6.42439	7.35665	0.00145194	0.00194616	0.0103466	1.90826
F61810	hAT-N1_Mam:hAT-Tip100:DNA	7.0916	8.02342	1.38045e-05	2.65266e-05	0.0190613	1.90768
F60771	FRAM:Alu:SINE	11.437	12.3676	1.94259e-07	6.6077e-07	0.00126884	1.90612
F60939	L1MEh:L1:LINE	9.77003	10.7005	1.04713e-06	2.77013e-06	0.00279147	1.90597
F61743	UCON50:UCON50:Unknown	5.62741	6.55793	8.26078e-07	2.25073e-06	6.30095e-05	1.90596
F61561	MLT2B3:ERVL:LTR	9.13283	10.0609	3.05719e-06	7.0016e-06	0.000623793	1.90272
F60899	L1MC2:L1:LINE	11.3626	12.2903	1.55379e-08	8.23321e-08	0.000391684	1.90219
F61465	MER90:ERV1:LTR	7.64205	8.56911	3.94484e-06	8.75197e-06	0.00754524	1.90141
F60640	AluSp:Alu:SINE	14.1989	15.1257	9.02606e-08	3.49385e-07	0.000504855	1.90105
F61586	MamGypLTR1a:Gypsy:LTR	6.34975	7.27583	0.00115046	0.00156043	0.0299574	1.90011
F61300	MER1B:hAT-Charlie:DNA	11.8166	12.7423	8.21959e-07	2.24239e-06	0.00377225	1.89955
F61314	MER33:hAT-Charlie:DNA	11.643	12.5684	2.88399e-08	1.37019e-07	0.000452007	1.8992
F61166	LTR51:ERV1:LTR	6.75006	7.67399	4.12973e-08	1.8414e-07	5.59905e-05	1.89726
F61475	MER94:hAT-Blackjack:DNA	10.3769	11.2985	2.92117e-07	9.33467e-07	0.00227427	1.89426
F61321	MER34C2:ERV1:LTR	7.83505	8.75577	1.88377e-06	4.58965e-06	0.00110009	1.89307
F61394	MER58D:hAT-Charlie:DNA	8.67165	9.59236	1.21587e-06	3.14264e-06	0.00353845	1.89306
F61399	MER5C:hAT-Charlie:DNA	7.92314	8.84351	4.0735e-06	8.99865e-06	0.0110588	1.89259
F60688	CR1-3_Croc:CR1:LINE	8.43094	9.35024	7.94971e-06	1.622e-05	0.00926283	1.89119
F60739	ERV24B_Prim-int:ERV1:LTR	6.73825	7.65563	9.01978e-05	0.000146058	0.00119989	1.88868
F61347	MER47C:TcMar-Tigger:DNA	6.94492	7.86224	0.000249318	0.000371661	0.0419326	1.88859
F61323	MER34C_:ERV1:LTR	5.59971	6.5167	0.00110774	0.00150635	0.0297636	1.88817
F61645	SVA_D:SVA:Retroposon	10.2111	11.1279	1.22209e-05	2.37634e-05	0.000161245	1.88782
F61246	LTR9:ERV1:LTR	7.36876	8.28481	1.21314e-07	4.46971e-07	0.000696094	1.88694
F61694	Tigger7:TcMar-Tigger:DNA	10.535	11.451	3.66769e-07	1.13015e-06	0.00198911	1.88688
F61391	MER58A:hAT-Charlie:DNA	12.6846	13.5999	1.22347e-07	4.50413e-07	0.00111902	1.88602
F61682	Tigger3:TcMar-Tigger:DNA	9.41925	10.3337	4.24849e-07	1.27991e-06	0.00237086	1.8848
F61336	MER44A:TcMar-Tigger:DNA	10.2098	11.1235	4.50799e-07	1.34648e-06	0.00276484	1.88386
F61262	MER104:TcMar-Tc2:DNA	9.69892	10.6111	7.42315e-07	2.0536e-06	0.00431878	1.88184
F60770	FLAM_C:Alu:SINE	13.0928	14.0026	1.27844e-07	4.66206e-07	0.000494127	1.87886
F61261	MER103C:hAT-Charlie:DNA	11.6274	12.5362	1.84231e-07	6.31266e-07	0.00254838	1.87757
F61247	LTR9A1:ERV1:LTR	7.37202	8.28012	3.74407e-07	1.15079e-06	0.00428663	1.87657
F60642	AluSq2:Alu:SINE	14.5018	15.409	5.13679e-08	2.20217e-07	0.000439886	1.8754
F60909	L1MD1:L1:LINE	11.963	12.8702	2.20298e-07	7.34414e-07	0.00698666	1.87529
F61692	Tigger6a:TcMar-Tigger:DNA	8.73833	9.64434	8.20245e-07	2.2392e-06	0.00244666	1.87386
F61671	Tigger17c:TcMar-Tigger:DNA	8.49235	9.39768	8.65238e-06	1.75078e-05	0.00988929	1.87297
F60646	AluSx3:Alu:SINE	13.4871	14.3921	2.16155e-07	7.22695e-07	0.00168793	1.87256
F61435	MER70B:ERVL:LTR	7.3625	8.2675	8.93179e-07	2.41274e-06	0.0169161	1.87255
F60850	Kanga1c:TcMar-Tc2:DNA	7.95543	8.85932	1.20131e-05	2.34011e-05	0.0108603	1.8711
F60821	HERVK9-int:ERVK:LTR	9.70212	10.6058	7.7222e-07	2.12379e-06	0.00221008	1.87081
F61350	MER4A1:ERV1:LTR	8.86837	9.77064	7.81097e-06	1.59769e-05	0.00160771	1.869
F60710	Charlie1:hAT-Charlie:DNA	9.60657	10.5075	1.57142e-06	3.92083e-06	0.0050674	1.86723
F61299	MER1A:hAT-Charlie:DNA	10.8051	11.705	1.55736e-06	3.8917e-06	0.0027109	1.86595
F61242	LTR8B:ERV1:LTR	8.57594	9.47531	5.19427e-06	1.11622e-05	0.00624475	1.86526
F61001	LTR103_Mam:ERV1:LTR	6.21381	7.11302	0.000178527	0.000273269	0.0348647	1.86505
F61265	MER106A:hAT-Charlie:DNA	8.122	9.02116	7.18396e-06	1.4812e-05	0.00875472	1.86499
F60932	L1MEb:L1:LINE	9.86525	10.764	2.4355e-07	7.98203e-07	0.00473779	1.86445
F61165	LTR50:ERVL:LTR	8.86375	9.76238	1.75718e-07	6.06983e-07	0.000491762	1.86429
F61196	LTR70:ERV1:LTR	9.17493	10.0731	1.24458e-07	4.56383e-07	0.000192185	1.86373
F60769	FLAM_A:Alu:SINE	12.4595	13.3576	1.30221e-07	4.7285e-07	0.00133523	1.86356
F61225	LTR84a:ERVL:LTR	6.15764	7.05477	0.000145323	0.000226031	0.0114664	1.86235
F60838	HUERS-P2-int:ERV1:LTR	6.0168	6.91333	7.81442e-05	0.000127829	0.0348636	1.86158
F61519	MLT1E3:ERVL-MaLR:LTR	8.63311	9.52697	2.36296e-05	4.30206e-05	0.0155903	1.85815
F60630	AluJb:Alu:SINE	15.959	16.8511	1.9493e-08	9.90538e-08	0.00030954	1.85583
F61581	MSTC-int:ERVL-MaLR:LTR	6.42164	7.31366	0.000353415	0.000514232	0.0385982	1.85577
F61270	MER110A:ERV1:LTR	6.45518	7.34654	7.50823e-06	1.54189e-05	0.00292966	1.85493
F60778	HAL1M8:L1:LINE	10.0572	10.9482	1.57496e-07	5.54409e-07	0.00182184	1.85449
F60677	Arthur1:hAT-Tip100:DNA	8.34647	9.23621	1.95851e-06	4.74693e-06	0.00475175	1.85285
F61392	MER58B:hAT-Charlie:DNA	11.745	12.6345	2.22416e-07	7.39462e-07	0.000816895	1.85246
F61173	LTR54B:ERV1:LTR	7.7068	8.59528	3.8566e-05	6.694e-05	0.00465472	1.85122
F61112	LTR32:ERVL:LTR	7.87722	8.76527	0.000202144	0.000306163	0.0439437	1.85068
F60678	Arthur1A:hAT-Tip100:DNA	8.02257	8.91049	3.61472e-07	1.11611e-06	0.000626669	1.85051
F61050	LTR17:ERV1:LTR	8.65944	9.54673	5.15879e-07	1.50685e-06	0.00211837	1.8497
F61142	LTR41B:ERVL:LTR	7.99609	8.8825	0.00205956	0.00271524	0.0304222	1.84857
F61617	ORSL-2a:hAT-Tip100:DNA	6.35746	7.24193	2.3983e-05	4.3587e-05	0.0322862	1.84609
F61658	Tigger10:TcMar-Tigger:DNA	9.03731	9.92114	2.49945e-06	5.87476e-06	0.00513428	1.84527
F60867	L1M3f:L1:LINE	8.75156	9.63533	6.72423e-07	1.89049e-06	0.00275542	1.84519
F60843	Helitron1Nb_Mam:Helitron:RC	5.70119	6.58468	0.000156552	0.000242245	0.00630721	1.84483
F60865	L1M3de:L1:LINE	7.92584	8.80918	4.90587e-06	1.06276e-05	0.0304264	1.84464
F60994	LOR1-int:ERV1:LTR	8.65426	9.53551	1.22843e-06	3.17092e-06	0.00390798	1.84197
F60836	HSMAR2:TcMar-Mariner:DNA	9.54935	10.4283	0.000245471	0.00036626	0.0161755	1.83909
F60866	L1M3e:L1:LINE	8.87234	9.75088	1.55839e-06	3.89378e-06	0.0100302	1.83851
F60645	AluSx1:Alu:SINE	15.4127	16.2911	4.15844e-08	1.85378e-07	0.000506355	1.83831
F61638	SAR:Satellite:Satellite	7.76551	8.64273	5.40393e-08	2.2931e-07	0.0166837	1.83683
F61254	MARNA:TcMar-Mariner:DNA	10.6013	11.4784	2.781e-07	8.954e-07	0.00274299	1.83662
F60740	ERV24_Prim-int:ERV1:LTR	6.77549	7.65138	1.8729e-08	9.60938e-08	9.43447e-05	1.83514
F61798	X6A_LINE:CR1:LINE	8.12496	9.00047	1.08139e-06	2.8454e-06	0.00679731	1.83465
F61125	LTR37B:ERV1:LTR	7.88331	8.75827	3.08908e-06	7.0672e-06	0.00807714	1.83395
F61688	Tigger4a:TcMar-Tigger:DNA	11.4507	12.3243	3.28578e-07	1.02948e-06	0.00365689	1.83224
F61355	MER4C:ERV1:LTR	7.10347	7.97365	5.24058e-05	8.87052e-05	0.0129008	1.8279
F61524	MLT1F2-int:ERVL-MaLR:LTR	6.86336	7.73283	0.000250341	0.000373072	0.02534	1.82699
F60728	Charlie5:hAT-Charlie:DNA	9.81614	10.6847	1.81641e-08	9.36128e-08	0.000815532	1.82585
F61408	MER63B:hAT-Blackjack:DNA	9.11726	9.9854	1.39791e-07	5.01736e-07	0.000638149	1.82531
F61393	MER58C:hAT-Charlie:DNA	10.2949	11.163	2.57524e-07	8.38249e-07	0.00236005	1.82524
F60955	L1PA11:L1:LINE	11.6424	12.5093	2.81239e-08	1.3439e-07	0.00137938	1.82364
F61027	LTR12F:ERV1:LTR	7.81237	8.67858	2.81995e-05	5.0408e-05	0.0136459	1.82286
F61611	MamRep605:LTR:LTR?	10.4385	11.3041	7.43973e-07	2.05752e-06	0.00754572	1.82215
F61664	Tigger14a:TcMar-Tigger:DNA	8.54925	9.41447	8.62579e-06	1.74666e-05	0.0128024	1.82162
F61218	LTR81A:Gypsy:LTR	7.32912	8.19424	1.20751e-05	2.35033e-05	0.0453021	1.82149
F61527	MLT1G-int:ERVL-MaLR:LTR	5.51616	6.38095	0.00185937	0.00246276	0.0177266	1.82107
F60800	HERV9-int:ERV1:LTR	7.40897	8.27275	1.81207e-06	4.4398e-06	0.00368066	1.81979
F60814	HERVK11-int:ERVK:LTR	5.64671	6.50983	0.000183851	0.000280476	0.0461441	1.81897
F60706	Charlie17a:hAT-Charlie:DNA	8.86989	9.72945	2.21739e-06	5.28734e-06	0.00742162	1.81448
F61038	LTR16A1:ERVL:LTR	8.66587	9.52421	6.49833e-06	1.35742e-05	0.0168595	1.81295
F61320	MER34B:ERV1:LTR	6.18056	7.0367	1.59166e-05	3.01326e-05	0.00642474	1.81019
F61579	MSTB2:ERVL-MaLR:LTR	8.59128	9.4453	6.42406e-05	0.000106708	0.046494	1.80753
F60679	Arthur1B:hAT-Tip100:DNA	8.58809	9.44177	5.99464e-06	1.26516e-05	0.0168698	1.8071
F61141	LTR41:ERVL:LTR	8.13694	8.99003	8.94109e-06	1.80137e-05	0.0101311	1.80637
F61361	MER4E:ERV1:LTR	7.73135	8.58276	1.86508e-06	4.55204e-06	0.00322966	1.80425
F60705	Charlie17:hAT-Charlie:DNA	8.55188	9.40252	1.38426e-05	2.65919e-05	0.0216078	1.8033
F60631	AluJo:Alu:SINE	15.1608	16.0108	2.84044e-09	2.05648e-08	8.82263e-05	1.80248
F61502	MLT1A1-int:ERVL-MaLR:LTR	6.62446	7.47019	0.000131329	0.000205901	0.0205412	1.79717
F61466	MER90a:ERV1:LTR	8.65509	9.50073	7.01469e-08	2.85235e-07	0.000216597	1.79706
F60871	L1M4b:L1:LINE	10.9372	11.7829	1.84155e-07	6.31228e-07	0.00161787	1.79705
F60884	L1MA4A:L1:LINE	11.8633	12.7081	8.82756e-07	2.38821e-06	0.00115026	1.79599
F60852	Kanga2_a:TcMar-Tc2:DNA	9.03979	9.8836	8.99062e-07	2.42662e-06	0.00537517	1.79479
F60768	FAM:Alu:SINE	11.1623	12.0042	2.53049e-07	8.25464e-07	0.00201973	1.79245
F60788	HERV16-int:ERVL:LTR	8.32397	9.1651	3.58411e-05	6.26868e-05	0.0098291	1.79145
F61568	MLT2F:ERVL:LTR	8.04979	8.89072	1.55834e-05	2.95665e-05	0.0270116	1.79121
F61039	LTR16A2:ERVL:LTR	8.4513	9.28895	3.918e-05	6.78854e-05	0.018041	1.78714
F61160	LTR48:ERV1:LTR	8.15453	8.99043	5.43327e-07	1.5762e-06	0.00324824	1.78498
F61019	LTR10E:ERV1:LTR	7.15146	7.98727	4.0181e-05	6.94846e-05	0.043868	1.78486
F61086	LTR23:ERV1:LTR	7.97351	8.80558	3.64277e-07	1.12366e-06	0.0017333	1.78024
F61368	MER51B:ERV1:LTR	7.39852	8.22947	4.29108e-08	1.90122e-07	0.000335143	1.77886
F60980	L2-1_AMi:L2:LINE	8.12064	8.95125	1.53047e-06	3.83283e-06	0.00492249	1.77843
F60680	Arthur1C:hAT-Tip100:DNA	6.20578	7.03523	7.83914e-05	0.00012818	0.0249579	1.77701
F60651	AluY:Alu:SINE	14.8176	15.6469	6.83122e-08	2.78985e-07	0.00109661	1.77692
F61266	MER106B:hAT-Charlie:DNA	8.28819	9.11683	5.20059e-06	1.11721e-05	0.00884586	1.77602
F61139	LTR40b:ERVL:LTR	8.05013	8.87843	2.54323e-05	4.59438e-05	0.0225985	1.7756
F61679	Tigger2:TcMar-Tigger:DNA	11.4321	12.2602	1.17052e-07	4.33634e-07	0.0041054	1.77536
F61105	LTR28C:ERV1:LTR	7.46501	8.29309	8.9255e-06	1.79879e-05	0.00905567	1.77533
F61343	MER45R:hAT-Tip100:DNA	6.15635	6.98128	9.14475e-05	0.000147849	0.0269931	1.77146
F61593	MamGypLTR3a:Gypsy:LTR	7.25916	8.08341	8.31124e-06	1.68838e-05	0.0134499	1.77062
F60717	Charlie24:hAT-Charlie:DNA	8.73382	9.55761	1.82379e-06	4.46349e-06	0.00445527	1.77004
F60681	BLACKJACK:hAT-Blackjack:DNA	9.29618	10.1181	2.25244e-06	5.36437e-06	0.0217644	1.76778
F61429	MER6:TcMar-Tigger:DNA	8.58449	9.40377	9.0545e-06	1.82216e-05	0.02957	1.76453
F60990	L4_A_Mam:RTE-X:LINE	11.5827	12.4019	1.02689e-07	3.87837e-07	0.00481639	1.76437
F61274	MER113B:hAT-Charlie:DNA	7.31086	8.12662	2.57432e-05	4.64498e-05	0.0196354	1.76022
F61427	MER68B:ERVL:LTR	7.58292	8.39841	4.2756e-07	1.2861e-06	0.00315213	1.7599
F60714	Charlie21a:hAT-Charlie:DNA	7.85449	8.66951	1.0658e-06	2.81154e-06	0.00222081	1.75932
F61071	LTR1F2:ERV1:LTR	5.50126	6.31602	8.86629e-05	0.000143727	0.0373584	1.75902
F60731	Charlie7a:hAT-Charlie:DNA	8.30062	9.11383	4.0726e-07	1.23452e-06	0.00366957	1.75712
F61468	MER91B:hAT-Tip100:DNA	8.19696	9.00848	6.38649e-06	1.33748e-05	0.00443078	1.75505
F61381	MER57A1:ERV1:LTR	7.0435	7.85265	1.53436e-06	3.84011e-06	0.00273573	1.75218
F61683	Tigger3a:TcMar-Tigger:DNA	11.749	12.5562	5.09108e-08	2.18833e-07	0.00128333	1.74973
F60709	Charlie19a:hAT-Charlie:DNA	9.31632	10.1231	1.8174e-06	4.45156e-06	0.0107265	1.74928
F61344	MER46C:TcMar-Tigger:DNA	10.8591	11.6642	4.64639e-07	1.38108e-06	0.000946005	1.7472
F61449	MER77B:ERVL:LTR	7.06653	7.8703	1.17695e-05	2.29837e-05	0.0108075	1.74565
F61691	Tigger5b:TcMar-Tigger:DNA	9.62136	10.4246	7.68934e-07	2.11654e-06	0.00786047	1.74497
F61357	MER4D0:ERV1:LTR	7.05632	7.85929	7.80279e-05	0.00012766	0.0341292	1.7447
F61324	MER34D:ERV1:LTR	5.2083	6.01102	9.28771e-05	0.000149863	0.000683093	1.74438
F61482	MER97a:hAT-Tip100:DNA	5.10657	5.9043	1.83705e-05	3.42722e-05	0.0172811	1.73837
F60650	AluSz:Alu:SINE	15.3778	16.1755	1.40286e-08	7.57698e-08	0.000316803	1.73828
F60693	Chap1_Mam:hAT-Charlie:DNA	8.52051	9.31622	4.03662e-06	8.92624e-06	0.00983185	1.73593
F61362	MER50-int:ERV1:LTR	5.85148	6.64649	0.000572731	0.00080853	0.0388541	1.73509
F60648	AluSx:Alu:SINE	15.4758	16.269	1.10738e-08	6.24462e-08	0.00022176	1.73295
F60635	AluSc8:Alu:SINE	12.7995	13.5922	1.31911e-06	3.3721e-06	0.0101082	1.73236
F60734	Cheshire:hAT-Charlie:DNA	9.58737	10.3798	3.71002e-07	1.14193e-06	0.00439676	1.73199
F60907	L1MCb:L1:LINE	9.59396	10.3839	6.29659e-07	1.79031e-06	0.0127367	1.72896
F61311	MER31-int:ERV1:LTR	7.04706	7.83647	3.29341e-06	7.47961e-06	0.00209754	1.72837
F60703	Charlie15b:hAT-Charlie:DNA	8.94005	9.72837	1.9339e-07	6.58157e-07	0.000923708	1.72706
F61202	LTR75:ERVL:LTR	8.66425	9.45187	4.47304e-05	7.66948e-05	0.048257	1.72622
F60644	AluSq:Alu:SINE	12.5863	13.3718	6.29964e-07	1.79092e-06	0.00678319	1.72368
F61689	Tigger4b:TcMar-Tigger:DNA	11.3017	12.0868	7.47076e-08	2.99243e-07	0.00189696	1.72321
F61808	Zaphod:hAT-Tip100:DNA	8.4584	9.24	5.05423e-06	1.09127e-05	0.032024	1.71904
F61264	MER105:hAT-Charlie:DNA	8.89694	9.67835	6.73542e-07	1.89282e-06	0.00569412	1.71881
F61288	MER126:DNA:DNA	7.00769	7.78853	8.98695e-06	1.80987e-05	0.00108467	1.71813
F61228	LTR85b:Gypsy:LTR	6.98284	7.76232	0.000237134	0.000354686	0.00230532	1.71652
F61192	LTR68:ERV1:LTR	6.18275	6.96185	0.000306248	0.00044983	0.0243446	1.71606
F61335	MER41G:ERV1:LTR	5.18495	5.96086	1.74537e-06	4.3011e-06	1.76566e-05	1.71227
F61326	MER39B:ERV1:LTR	8.18742	8.96304	8.60262e-07	2.33316e-06	0.00185725	1.71192
F61637	Ricksha_c:MULE-MuDR:DNA	8.51446	9.28945	2.6835e-06	6.24289e-06	0.0113799	1.71118
F61598	MamRep1151:LTR:LTR?	7.66651	8.43999	2.57391e-07	8.37955e-07	0.00318671	1.70939
F61696	Tigger9a:TcMar-Tigger:DNA	8.51211	9.28332	1.11256e-05	2.18658e-05	0.026489	1.7067
F61013	LTR10A:ERV1:LTR	6.08598	6.85663	0.000110558	0.000175756	0.0239434	1.70605
F61250	LTR9D:ERV1:LTR	7.94909	8.7197	0.000116434	0.000184454	0.0432304	1.70599
F61615	Mam_R4:Dong-R4:LINE	6.97726	7.74697	2.46776e-05	4.47124e-05	0.024818	1.70493
F61619	ORSL:hAT-Tip100:DNA	7.66415	8.43233	3.1113e-05	5.50928e-05	0.0368489	1.70312
F60863	L1M3c:L1:LINE	7.84026	8.60755	5.17492e-06	1.11279e-05	0.0228312	1.70207
F60847	Kanga1:TcMar-Tc2:DNA	7.54782	8.31474	1.10284e-05	2.16966e-05	0.0354743	1.70164
F61681	Tigger2b_Pri:TcMar-Tigger:DNA	10.2089	10.9754	9.73527e-08	3.71119e-07	0.00551856	1.70113
F60733	Charlie9:hAT-Charlie:DNA	8.52109	9.28682	4.75766e-07	1.40838e-06	0.00329032	1.70023
F61539	MLT1I-int:ERVL-MaLR:LTR	7.03338	7.79696	1.11461e-06	2.91867e-06	0.00616442	1.6977
F61672	Tigger18a:TcMar-Tigger:DNA	9.40613	10.1689	1.38626e-06	3.51533e-06	0.0155889	1.69675
F61441	MER74B:ERVL:LTR	7.77327	8.53518	1.02876e-06	2.72928e-06	0.00498062	1.69574
F60715	Charlie22a:hAT-Charlie:DNA	8.70749	9.46878	6.14851e-06	1.29387e-05	0.0223433	1.69501
F61090	LTR25-int:ERV1:LTR	6.96476	7.72597	1.81451e-08	9.35396e-08	0.00031556	1.69492
F61627	PRIMA4_LTR:ERV1:LTR	7.2639	8.0249	2.46931e-06	5.81019e-06	0.0116845	1.69467
F61623	PABL_B-int:ERV1:LTR	6.71098	7.46839	7.95246e-07	2.18038e-06	0.00497066	1.69045
F61695	Tigger8:TcMar-Tigger:DNA	8.97455	9.73037	9.71565e-06	1.93828e-05	0.00326783	1.68859
F61412	MER65A:ERV1:LTR	8.35278	9.10686	3.31958e-06	7.5288e-06	0.0142841	1.68656
F61286	MER124:DNA:DNA?	7.24908	8.00235	1.2445e-05	2.41655e-05	0.0208507	1.68561
F61292	MER131:DNA:DNA?	8.03062	8.7837	3.66582e-06	8.19982e-06	0.0109999	1.68538
F61534	MLT1H1-int:ERVL-MaLR:LTR	5.11486	5.86616	0.0126957	0.0154487	0.0396777	1.68332
F61251	Looper:PiggyBac:DNA	8.77605	9.52705	4.16592e-06	9.18313e-06	0.0140057	1.68295
F61313	MER31B:ERV1:LTR	8.71681	9.46735	1.32551e-05	2.55759e-05	0.0112257	1.68242
F61235	LTR87:ERVL:LTR	9.66688	10.4168	3.86816e-06	8.60036e-06	0.0162733	1.68166
F61175	LTR56:ERV1:LTR	8.83646	9.58496	3.40477e-06	7.69236e-06	0.0192058	1.68004
F61662	Tigger12c:TcMar-Tigger:DNA	8.50494	9.25173	1.56275e-05	2.96282e-05	0.0438873	1.67805
F61532	MLT1G:ERVL-MaLR:LTR	9.5788	10.3242	2.9718e-07	9.47431e-07	0.00747018	1.67642
F61605	MamRep38:hAT:DNA	9.32717	10.0717	5.51328e-06	1.17625e-05	0.0146939	1.67547
F61464	MER8:TcMar-Tigger:DNA	10.1557	10.8951	1.8948e-06	4.61479e-06	0.0122617	1.6695
F61349	MER49:ERV1:LTR	9.31155	10.0509	3.49447e-08	1.60547e-07	6.93925e-05	1.66944
F60639	AluSg:Alu:SINE	13.9295	14.6669	1.88143e-07	6.42536e-07	0.00484079	1.66722
F61374	MER52C:ERV1:LTR	7.20642	7.93758	3.0243e-06	6.9352e-06	0.00992577	1.65998
F61339	MER44D:TcMar-Tigger:DNA	8.34532	9.07472	1.17767e-06	3.05924e-06	0.0124199	1.65795
F61212	LTR7B:ERV1:LTR	7.75032	8.47897	7.58764e-05	0.000124452	0.000764633	1.65709
F61491	MERX:TcMar-Tigger:DNA	6.69784	7.42444	7.56874e-06	1.55269e-05	0.0222419	1.65473
F61642	SVA_A:SVA:Retroposon	9.00585	9.73233	1.75679e-05	3.29151e-05	0.00834175	1.65459
F60855	L1M2:L1:LINE	12.2143	12.9384	4.75591e-07	1.40829e-06	0.0192783	1.65183
F60638	AluSg7:Alu:SINE	11.6428	12.3666	1.0115e-06	2.68823e-06	0.0130728	1.65155
F61629	Penelope1_Vert:Penelope:LINE	7.55012	8.27076	1.11154e-06	2.91258e-06	0.00562049	1.64792
F60643	AluSq4:Alu:SINE	9.20496	9.92442	3.63557e-06	8.14425e-06	0.0143311	1.64656
F60826	HERVL40-int:ERVL:LTR	9.28166	10.0001	6.7462e-07	1.89503e-06	0.0167806	1.64542
F61661	Tigger12A:TcMar-Tigger:DNA	7.87404	8.59026	8.57635e-06	1.73736e-05	0.0326106	1.64287
F61415	MER65D:ERV1:LTR	6.90934	7.62485	9.26389e-05	0.000149516	0.046963	1.64206
F60637	AluSg4:Alu:SINE	11.3481	12.0607	1.14036e-06	2.97655e-06	0.0160163	1.63879
F61279	MER11B:ERVK:LTR	9.15198	9.86257	2.77744e-06	6.44002e-06	0.000131454	1.63647
F61490	MER9a3:ERVK:LTR	7.92801	8.63842	3.79737e-05	6.60057e-05	0.0135691	1.63627
F61660	Tigger12:TcMar-Tigger:DNA	8.50219	9.21223	2.56855e-05	4.63585e-05	0.0343027	1.63585
F61431	MER6B:TcMar-Tigger:DNA	8.63479	9.3432	1.68777e-06	4.1776e-06	0.0210179	1.63401
F61308	MER2B:TcMar-Tigger:DNA	9.30426	10.0117	6.09861e-07	1.74237e-06	0.00873201	1.63288
F61188	LTR64:ERV1:LTR	6.52555	7.2323	2.20986e-06	5.27322e-06	0.00515705	1.63213
F61458	MER85:PiggyBac:DNA	8.43851	9.14398	5.39046e-06	1.15306e-05	0.0200958	1.63068
F61243	LTR90A:LTR:LTR	7.48946	8.19482	2.17848e-06	5.21169e-06	0.00753596	1.63056
F61356	MER4CL34:ERV1:LTR	6.91712	7.62	2.54497e-06	5.96527e-06	0.0124652	1.62775
F61439	MER73:ERVL:LTR	5.71419	6.41686	6.79545e-05	0.00011241	0.00882444	1.62751
F61002	LTR103b_Mam:ERV1:LTR	6.56059	7.26258	2.47948e-05	4.48999e-05	0.0425971	1.62675
F61447	MER76:ERVL:LTR	7.64358	8.34311	1.69177e-06	4.18538e-06	0.0179979	1.62397
F61430	MER6A:TcMar-Tigger:DNA	9.10008	9.7981	3.24518e-06	7.3818e-06	0.0298119	1.62228
F60862	L1M3b:L1:LINE	7.33235	8.02988	3.32065e-07	1.0376e-06	0.0127001	1.62172
F61697	Tigger9b:TcMar-Tigger:DNA	7.87441	8.57022	2.23271e-05	4.08658e-05	0.0462358	1.61979
F60629	Alu:Alu:SINE	9.13353	9.82908	1.53324e-06	3.83779e-06	0.00919023	1.6195
F61414	MER65C:ERV1:LTR	7.82651	8.52026	7.97791e-07	2.18644e-06	0.00363388	1.61748
F60690	CR1-L3A_Croc:CR1:LINE	6.23337	6.92634	2.45477e-05	4.45019e-05	0.0477198	1.61661
F60846	Kanga11a:TcMar-Tc2:DNA	7.76344	8.45408	0.000166223	0.000255955	0.0192807	1.614
F61244	LTR90B:LTR:LTR	7.0082	7.69477	6.24655e-06	1.3114e-05	0.0183213	1.60945
F61647	SVA_F:SVA:Retroposon	8.43602	9.12044	1.4678e-05	2.80098e-05	0.0019692	1.60706
F61370	MER51D:ERV1:LTR	6.12393	6.80803	4.97335e-05	8.45181e-05	0.00600121	1.6067
F61222	LTR82A:ERVL:LTR	7.1762	7.85376	1.52052e-06	3.81167e-06	0.00716536	1.59944
F61253	MADE2:TcMar-Mariner:DNA	8.95341	9.62925	1.67152e-06	4.14471e-06	0.0154814	1.59753
F61472	MER92B:ERV1:LTR	7.86426	8.53828	4.73891e-06	1.02986e-05	0.0184308	1.59552
F60912	L1MD:L1:LINE	12.1281	12.8003	3.55375e-05	6.22296e-05	0.0157367	1.59345
F61042	LTR16B2:ERVL:LTR	8.22302	8.89381	4.19968e-05	7.23626e-05	0.0487863	1.59194
F61195	LTR6B:ERV1:LTR	5.7116	6.38097	1.68739e-05	3.17361e-05	0.00113206	1.59038
F60641	AluSq10:Alu:SINE	9.10003	9.76775	1.67648e-06	4.15333e-06	0.0121379	1.58855
F61351	MER4A1_:ERV1:LTR	7.61074	8.27772	9.63275e-06	1.92429e-05	0.00852664	1.58774
F61516	MLT1E2-int:ERVL-MaLR:LTR	5.24054	5.90616	2.08188e-05	3.83888e-05	0.0497037	1.58625
F61536	MLT1H2-int:ERVL-MaLR:LTR	5.34073	6.00593	0.0033016	0.00425277	0.0162373	1.58579
F60943	L1P2:L1:LINE	11.2926	11.9567	4.48384e-07	1.3407e-06	0.023229	1.58467
F61411	MER65-int:ERV1:LTR	8.08306	8.74529	2.29836e-08	1.13894e-07	0.0101629	1.58253
F61189	LTR65:ERV1:LTR	8.35602	9.0166	6.48098e-07	1.83157e-06	0.0119079	1.58071
F60995	LOR1a:ERV1:LTR	7.48223	8.14201	0.00025385	0.000377985	0.0147101	1.57984
F61369	MER51C:ERV1:LTR	6.624	7.28285	5.83496e-05	9.7886e-05	0.0282357	1.57882
F61478	MER96:hAT-Tip100:DNA	8.79225	9.44894	5.15167e-06	1.10852e-05	0.0371405	1.57646
F61094	LTR26C:ERV1:LTR	5.03232	5.68672	0.00938594	0.0115613	0.0289685	1.57396
F61591	MamGypLTR2c:Gypsy:LTR	6.47325	7.12008	4.48526e-06	9.80975e-06	0.0408447	1.56573
F60719	Charlie26a:hAT-Charlie:DNA	7.24075	7.88723	1.19936e-05	2.33655e-05	0.038532	1.56533
F60634	AluSc5:Alu:SINE	11.1704	11.813	2.4784e-06	5.83018e-06	0.0305131	1.56112
F60828	HERVL74-int:ERVL:LTR	7.20165	7.84078	0.00598295	0.00750321	0.0174641	1.55739
F61636	Ricksha_b:MULE-MuDR:DNA	5.36706	6.00379	0.000539847	0.000764644	0.0064514	1.5548
F60663	AluYh3:Alu:SINE	8.96327	9.59872	6.56669e-06	1.36907e-05	0.0215094	1.55342
F61162	LTR49-int:ERV1:LTR	8.94109	9.56917	2.1542e-05	3.95769e-05	0.00250305	1.54551
F61319	MER34B-int:ERV1:LTR	9.47681	10.1044	6.33768e-08	2.62115e-07	1.42464e-05	1.54503
F60647	AluSx4:Alu:SINE	12.064	12.6897	1.36645e-06	3.47541e-06	0.0408049	1.54293
F61091	LTR25:ERV1:LTR	8.7794	9.40459	1.60702e-09	1.31483e-08	0.0110686	1.54242
F60699	Charlie13a:hAT-Charlie:DNA	7.88369	8.50853	9.52345e-06	1.90498e-05	0.0417935	1.54204
F61087	LTR24:ERV1:LTR	6.19704	6.81935	4.30751e-07	1.29442e-06	0.000735796	1.53934
F61081	LTR22C0:ERVK:LTR	5.29811	5.91567	0.00081351	0.00112492	0.0307009	1.53428
F61005	LTR106_Mam:LTR:LTR	7.89815	8.51239	4.54454e-06	9.9225e-06	0.0389679	1.53075
F61163	LTR49:ERV1:LTR	8.41202	9.02619	9.84504e-08	3.74483e-07	0.00956976	1.53068
F61437	MER72:ERV1:LTR	7.73623	8.34598	1.45218e-06	3.66111e-06	0.032957	1.526
F61459	MER87:ERV1:LTR	5.03232	5.63413	0.00602783	0.00755708	0.00912417	1.51762
F61239	LTR89:ERVL:LTR	7.0267	7.62812	1.60435e-05	3.03376e-05	0.0295005	1.51721
F61423	MER67C:ERV1:LTR	8.43392	9.03342	6.54845e-05	0.000108627	0.0108381	1.51518
F61255	MER101-int:ERV1:LTR	8.6899	9.28847	6.13888e-10	6.13543e-09	3.8657e-06	1.51421
F61088	LTR24B:ERV1:LTR	7.68558	8.27274	9.36905e-06	1.87796e-05	0.00156245	1.50228
F60667	AluYi6:Alu:SINE	7.46696	6.84679	0.000287608	0.000424411	0.00657371	-1.53706
F60655	AluYb9:Alu:SINE	5.77877	5.06464	0.000262822	0.000390395	0.00176619	-1.6405
F61649	THE1-int:ERVL-MaLR:LTR	8.63742	7.8708	1.86216e-07	6.37399e-07	0.0382496	-1.70128
F61365	MER50C:ERV1:LTR	7.09268	5.89463	0.000189817	0.000288946	0.00457839	-2.2943
F60698	Charlie12:hAT-Charlie:DNA	6.38183	5.03232	4.207e-07	1.2694e-06	4.47753e-06	-2.54826

## Sheet: S1C THP1-MDM Common 5Gy vs 0Gy
	S1 Table. Differentially transcribed retroelements
	C. Differentially transcribed retroelements: Common in THP1 & MDM: 5Gy vs 0Gy
Macrophages_5Gy_vs_0Gy	Feature	PostHoc_Pvalue_Macrophages_5Gy_vs_Macrophages_0Gy	Linear_FoldChange_Macrophages_5Gy_vs_Macrophages_0Gy	PostHoc_Pvalue_Monocytes_5Gy_vs_Monocytes_0Gy	Linear_FoldChange_Monocytes_5Gy_vs_Monocytes_0Gy
F60829	HERVP71A-int:ERV1:LTR	7.02034e-07	4.90741	0.000330281	2.51376
F60813	HERVK-int:ERVK:LTR	2.07594e-06	3.98887	9.99497e-06	3.84689
F61626	PRIMA41-int:ERV1:LTR	2.90068e-07	3.63386	2.0209e-07	4.70615
F61334	MER41E:ERV1:LTR	0.000107603	3.37956	6.87724e-05	4.39915
F60802	HERV9NC-int:ERV1:LTR	6.15528e-05	3.22317	3.70985e-06	6.34214
F61375	MER52D:ERV1:LTR	3.36731e-05	3.01862	1.71086e-05	3.9611
F61592	MamGypLTR3:Gypsy:LTR	0.000711993	2.98522	0.00252057	2.90865
F60820	HERVK3-int:ERVK:LTR	1.53878e-06	2.96832	1.33735e-06	3.57939
F61535	MLT1H1:ERVL-MaLR:LTR	9.0509e-05	2.84913	1.79927e-05	4.27728
F61801	X7B_LINE:CR1:LINE	0.000471496	2.84642	3.7675e-05	5.10395
F60799	HERV4_I-int:ERV1:LTR	4.30968e-05	2.80734	1.53912e-05	3.81279
F61078	LTR22B1:ERVK:LTR	0.000138759	2.80106	0.0191683	1.82704
F61402	MER61B:ERV1:LTR	0.0003454	2.74895	0.000158332	3.60814
F61024	LTR12C:ERV1:LTR	1.27438e-05	2.71012	0.000163765	2.36183
F60823	HERVL-int:ERVL:LTR	0.00106929	2.66654	2.86324e-05	5.75613
F60837	HUERS-P1-int:ERV1:LTR	5.92838e-06	2.64188	6.49426e-07	4.14208
F61136	LTR3B_:ERVK:LTR	2.33339e-06	2.62822	6.96544e-07	3.55649
F61359	MER4D:ERV1:LTR	6.12644e-05	2.61571	7.49907e-06	4.0759
F61028	LTR12_:ERV1:LTR	4.25822e-05	2.60305	2.80804e-05	3.18383
F60881	L1MA2:L1:LINE	0.000413452	2.55621	2.69643e-06	6.84892
F61097	LTR2752:ERV1:LTR	0.00019155	2.54592	0.000551053	2.57998
F60803	HERVE-int:ERV1:LTR	0.000601949	2.54089	6.78601e-05	4.05789
F61510	MLT1D:ERVL-MaLR:LTR	0.000179883	2.53693	2.25943e-06	5.79861
F61207	LTR78:ERV1:LTR	0.00100612	2.52969	1.84025e-05	5.62199
F61552	MLT1M:ERVL-MaLR:LTR	0.00142247	2.52739	2.37981e-05	5.77905
F61523	MLT1F1:ERVL-MaLR:LTR	0.000319146	2.52561	0.000223374	3.05646
F61060	LTR1A2:ERV1:LTR	0.000331304	2.51617	2.27676e-05	4.29262
F60964	L1PA3:L1:LINE	0.000467283	2.50211	7.40346e-06	5.53556
F60682	BSR/Beta:Satellite:Satellite	0.000247356	2.49551	0.00243034	2.19642
F61548	MLT1K:ERVL-MaLR:LTR	0.000144732	2.49215	2.45524e-06	5.2858
F61652	THE1B-int:ERVL-MaLR:LTR	0.00134942	2.49151	1.73869e-05	5.90865
F60854	L1M1:L1:LINE	0.000247226	2.49092	1.59323e-06	6.41309
F60857	L1M2a:L1:LINE	0.00113959	2.48546	3.36157e-06	7.9588
F60859	L1M2c:L1:LINE	0.00254641	2.47974	0.000122697	4.6659
F61654	THE1C-int:ERVL-MaLR:LTR	0.00257694	2.47109	5.59645e-05	5.3866
F60810	HERVIP10B3-int:ERV1:LTR	5.03075e-05	2.46575	5.34971e-06	3.81019
F61373	MER52A:ERV1:LTR	0.00268568	2.46396	2.32527e-05	6.45747
F61550	MLT1L:ERVL-MaLR:LTR	0.00015801	2.45929	2.44828e-06	5.2516
F61353	MER4B-int:ERV1:LTR	0.000158638	2.45594	1.002e-05	4.14432
F61227	LTR85a:Gypsy:LTR	0.00237098	2.44904	2.83069e-05	5.93615
F61571	MSTA-int:ERVL-MaLR:LTR	0.00130069	2.44291	1.02977e-05	6.25246
F61515	MLT1E1A:ERVL-MaLR:LTR	0.000286392	2.43895	6.16311e-05	3.43781
F61639	SATR1:Satellite:Satellite	0.0236882	2.43489	2.94654e-05	12.3926
F61656	THE1D-int:ERVL-MaLR:LTR	0.000510319	2.43292	7.03828e-06	5.4009
F60841	Harlequin-int:ERV1:LTR	0.00038371	2.42293	3.14808e-05	3.94244
F60897	L1MB8:L1:LINE	0.000158119	2.42175	6.96637e-07	6.44548
F61462	MER89-int:ERV1:LTR	0.000659748	2.42126	8.73988e-05	3.68717
F61022	LTR12:ERV1:LTR	1.15081e-05	2.42002	5.16816e-06	3.04653
F60957	L1PA13:L1:LINE	0.000346689	2.39668	3.9439e-06	5.38191
F60966	L1PA5:L1:LINE	0.00137312	2.39318	0.000426506	3.22416
F61501	MLT1A0:ERVL-MaLR:LTR	0.000236744	2.38908	3.91613e-06	4.96244
F60908	L1MCc:L1:LINE	0.000261893	2.38343	3.32383e-06	5.18668
F61650	THE1A-int:ERVL-MaLR:LTR	0.00114229	2.3761	0.000236997	3.37981
F61543	MLT1J1:ERVL-MaLR:LTR	0.000177521	2.37497	1.53014e-05	3.75739
F60958	L1PA14:L1:LINE	0.000575338	2.3749	2.70754e-06	6.34256
F61305	MER21B:ERVL:LTR	0.000265474	2.37467	2.12677e-06	5.59802
F61566	MLT2D:ERVL:LTR	0.000919987	2.37445	7.9882e-06	5.72007
F60807	HERVH-int:ERV1:LTR	0.00889981	2.37405	0.000730141	4.12325
F61651	THE1A:ERVL-MaLR:LTR	0.000345833	2.37205	4.5557e-05	3.55187
F61530	MLT1G3-int:ERVL-MaLR:LTR	0.000492769	2.36621	0.00602193	2.02988
F61272	MER113:hAT-Charlie:DNA	0.000267756	2.36454	3.84461e-06	5.00245
F61584	MSTD:ERVL-MaLR:LTR	0.00026722	2.36378	2.2036e-06	5.51862
F60853	L1HS:L1:LINE	0.00072496	2.35986	2.17759e-05	4.49395
F61540	MLT1I:ERVL-MaLR:LTR	0.0002141	2.35056	1.01228e-06	6.01727
F61354	MER4B:ERV1:LTR	2.15533e-05	2.34585	9.98753e-07	3.95238
F61463	MER89:ERV1:LTR	0.000969759	2.34575	7.87303e-06	5.66331
F60741	ERV3-16A3_I-int:ERVL:LTR	9.95898e-06	2.33929	7.86547e-08	5.21042
F60730	Charlie7:hAT-Charlie:DNA	0.000513607	2.33695	2.00649e-06	6.331
F60868	L1M4:L1:LINE	0.000148163	2.33452	6.66678e-07	5.93346
F60927	L1ME4a:L1:LINE	6.0697e-05	2.3327	1.61172e-07	6.45777
F60965	L1PA4:L1:LINE	0.000777367	2.33099	3.83462e-06	6.10364
F61331	MER41B:ERV1:LTR	2.87019e-05	2.33016	7.84389e-07	4.2402
F60933	L1MEc:L1:LINE	0.000241217	2.3283	6.18572e-07	6.66449
F60996	LOR1b:ERV1:LTR	0.000110445	2.32771	1.57735e-05	3.38087
F61625	PRIMA4-int:ERV1:LTR	1.08451e-05	2.32698	2.12994e-06	3.20156
F60893	L1MB3:L1:LINE	0.000344352	2.32273	1.08162e-06	6.43587
F61558	MLT2A2:ERVL:LTR	0.00176408	2.32106	9.53629e-05	4.05071
F61655	THE1C:ERVL-MaLR:LTR	0.000611647	2.32066	9.80816e-06	4.83273
F60889	L1MA8:L1:LINE	0.00110092	2.32024	0.000798695	2.75435
F61653	THE1B:ERVL-MaLR:LTR	0.000429869	2.31815	5.22083e-06	5.01662
F61538	MLT1H:ERVL-MaLR:LTR	0.000696184	2.31798	3.77211e-05	3.95833
F61003	LTR104_Mam:Gypsy:LTR	0.000177533	2.31407	2.77104e-06	4.69878
F60971	L1PB1:L1:LINE	0.000946547	2.3088	2.3609e-06	6.90802
F61367	MER51A:ERV1:LTR	0.000436657	2.30712	8.92741e-06	4.55069
F61525	MLT1F2:ERVL-MaLR:LTR	7.61962e-05	2.30455	3.43205e-06	3.90413
F60928	L1ME4b:L1:LINE	0.000103318	2.30363	3.15103e-07	6.16471
F61545	MLT1J2:ERVL-MaLR:LTR	0.00125929	2.301	1.96044e-05	4.8816
F61544	MLT1J2-int:ERVL-MaLR:LTR	0.00195974	2.30076	1.80907e-05	5.45899
F61450	MER81:hAT-Blackjack:DNA	0.000803886	2.2982	1.06426e-05	4.94319
F60890	L1MA9:L1:LINE	0.000127239	2.29584	8.75088e-07	5.28916
F61614	MamTip3:hAT-Tip100:DNA	0.000284663	2.29348	3.31375e-05	3.43217
F61657	THE1D:ERVL-MaLR:LTR	0.000384593	2.29142	5.28766e-06	4.79009
F60969	L1PA8:L1:LINE	0.000520906	2.28654	1.7122e-06	6.24618
F61504	MLT1A:ERVL-MaLR:LTR	0.000605621	2.28557	4.00617e-06	5.49285
F60901	L1MC4:L1:LINE	7.50683e-05	2.28449	2.92054e-07	5.74869
F61582	MSTC:ERVL-MaLR:LTR	0.00110619	2.28414	1.8513e-05	4.7343
F60743	ERVL-B4-int:ERVL:LTR	0.000140261	2.28387	5.22231e-07	5.86182
F60963	L1PA2:L1:LINE	0.0010785	2.28353	6.81952e-06	5.63915
F61400	MER61-int:ERV1:LTR	0.00364309	2.28351	1.16706e-05	6.85707
F61526	MLT1F:ERVL-MaLR:LTR	0.00132283	2.2829	1.54254e-05	5.07086
F60942	L1P1:L1:LINE	0.0007202	2.282	3.49815e-06	5.83412
F61517	MLT1E2:ERVL-MaLR:LTR	0.000722688	2.27632	6.76892e-06	5.1426
F61529	MLT1G1:ERVL-MaLR:LTR	0.00109116	2.27628	1.1503e-05	5.10088
F61577	MSTB1:ERVL-MaLR:LTR	0.000331825	2.27269	7.23357e-06	4.35766
F61208	LTR78B:ERV1:LTR	0.00216041	2.25591	4.49278e-05	4.55207
F60959	L1PA15-16:L1:LINE	0.00254997	2.25485	8.15663e-06	6.5232
F60692	CR1_Mam:CR1:LINE	0.000272321	2.25421	4.77585e-07	6.70424
F60830	HERVS71-int:ERV1:LTR	0.00152303	2.25209	0.000884345	2.73704
F61508	MLT1C:ERVL-MaLR:LTR	0.000437151	2.25193	3.84647e-06	5.01751
F61684	Tigger3b:TcMar-Tigger:DNA	0.000209849	2.2448	4.61216e-07	6.30263
F60676	AmnSINE1:5S-Deu-L2:SINE	0.000519942	2.24122	4.44042e-06	5.0195
F61562	MLT2B4:ERVL:LTR	0.00268291	2.23965	2.83719e-05	5.10723
F61396	MER5A:hAT-Charlie:DNA	0.000303005	2.23815	9.68764e-07	5.88738
F61407	MER63A:hAT-Blackjack:DNA	0.00157441	2.23645	1.15042e-05	5.33212
F60796	HERV3-int:ERV1:LTR	0.003157	2.23084	2.51628e-06	8.72425
F61503	MLT1A1:ERVL-MaLR:LTR	0.000564179	2.23034	7.54726e-06	4.61464
F61476	MER94B:hAT-Blackjack:DNA	0.00305848	2.22985	9.52657e-05	4.21025
F60979	L1PREC2:L1:LINE	0.0012512	2.22956	1.19917e-06	7.88281
F60882	L1MA3:L1:LINE	0.000264533	2.22921	5.79066e-07	6.24764
F61330	MER41A:ERV1:LTR	9.97202e-05	2.22879	2.32592e-06	4.08262
F60860	L1M3:L1:LINE	0.000386299	2.22458	1.04588e-06	6.03825
F61440	MER74A:ERVL:LTR	0.00128264	2.22409	2.12841e-05	4.52917
F61506	MLT1B:ERVL-MaLR:LTR	0.000746016	2.22315	0.00895145	1.91809
F60879	L1MA10:L1:LINE	0.000134738	2.22303	9.96586e-07	4.90326
F61580	MSTB:ERVL-MaLR:LTR	0.000691742	2.22093	0.0177301	1.77928
F61248	LTR9B:ERV1:LTR	0.0165668	2.21645	0.00605524	2.94021
F61556	MLT1O:ERVL-MaLR:LTR	0.000662415	2.21604	5.2649e-06	5.00347
F61332	MER41C:ERV1:LTR	0.00894318	2.21307	0.000312736	4.25566
F61240	LTR8:ERV1:LTR	1.43675e-05	2.21173	6.64581e-07	3.58501
F60967	L1PA6:L1:LINE	0.000485847	2.21102	1.59045e-06	5.78949
F61663	Tigger13a:TcMar-Tigger:DNA	0.00163412	2.21046	4.10196e-06	6.39442
F61537	MLT1H2:ERVL-MaLR:LTR	0.00112616	2.20475	9.98794e-06	4.93982
F61589	MamGypLTR1d:Gypsy:LTR	0.00493797	2.20428	0.000702539	3.28808
F61025	LTR12D:ERV1:LTR	0.00111976	2.20387	3.11261e-05	4.07719
F60934	L1MEd:L1:LINE	0.000535835	2.20373	7.23785e-07	6.85177
F61338	MER44C:TcMar-Tigger:DNA	0.000380709	2.19698	1.03666e-06	5.86215
F61156	LTR47B2:ERVL:LTR	0.00166887	2.19653	3.18808e-05	4.35642
F60947	L1P4a:L1:LINE	0.000114064	2.1915	1.92148e-06	4.16984
F61630	Plat_L3:CR1:LINE	0.00277493	2.19118	6.52064e-06	6.52814
F61048	LTR16E1:ERVL:LTR	0.00183185	2.1911	0.000984715	2.6738
F60974	L1PB4:L1:LINE	0.00124927	2.19096	2.70004e-06	6.37143
F60906	L1MCa:L1:LINE	0.00050124	2.1905	1.41712e-06	5.83404
F60888	L1MA7:L1:LINE	0.000247832	2.18839	7.36659e-07	5.64722
F61575	MSTB-int:ERVL-MaLR:LTR	0.00695346	2.18694	7.27842e-05	5.11452
F60988	L3:CR1:LINE	0.000159516	2.18511	2.66066e-07	6.21
F61560	MLT2B2:ERVL:LTR	0.000236676	2.18242	1.87128e-05	3.35002
F60915	L1ME1:L1:LINE	0.000280461	2.17992	3.61749e-07	6.5911
F60977	L1PBa:L1:LINE	0.000810901	2.17672	4.79204e-06	5.11264
F61124	LTR37A:ERV1:LTR	0.00139676	2.17569	1.41654e-05	4.73328
F61150	LTR45B:ERV1:LTR	0.000168953	2.17317	1.88547e-06	4.40564
F61380	MER57A-int:ERV1:LTR	0.000399229	2.17173	9.5474e-07	5.86011
F61226	LTR84b:ERVL:LTR	0.00285984	2.17	1.20047e-05	5.69789
F61675	Tigger1:TcMar-Tigger:DNA	0.000378937	2.16817	9.7092e-07	5.75433
F60911	L1MD3:L1:LINE	0.000477248	2.16606	9.72029e-07	6.03973
F60895	L1MB5:L1:LINE	0.000201451	2.16504	5.80268e-07	5.51729
F60975	L1PB:L1:LINE	0.00167926	2.16487	1.16291e-05	5.04372
F61574	MSTA:ERVL-MaLR:LTR	0.00107944	2.16426	1.91899e-05	4.23298
F60991	L4_B_Mam:RTE-X:LINE	0.000988895	2.16386	1.68062e-06	6.41976
F60885	L1MA5:L1:LINE	0.000745068	2.16357	3.06876e-06	5.36831
F61352	MER4A:ERV1:LTR	3.62914e-05	2.15775	6.23145e-06	2.94511
F61492	MIR1_Amn:MIR:SINE	0.0002275	2.15731	6.5608e-07	5.48919
F60938	L1MEg:L1:LINE	0.000612263	2.15651	7.45379e-07	6.66978
F61273	MER113A:hAT-Charlie:DNA	0.000337831	2.15512	1.5552e-06	5.0957
F60809	HERVI-int:ERV1:LTR	0.0429487	2.15427	6.95647e-05	9.03579
F61116	LTR33B:ERVL:LTR	0.00420703	2.15226	0.00162053	2.74806
F60973	L1PB3:L1:LINE	0.000919227	2.1484	2.74756e-06	5.64789
F61546	MLT1J:ERVL-MaLR:LTR	0.00126525	2.14839	6.73443e-06	5.14575
F61569	MSR1:Satellite:Satellite	2.6489e-05	2.14795	1.75377e-06	3.2802
F61609	MamRep488:hAT-Tip100:DNA	0.00173302	2.14768	1.62764e-05	4.70875
F61686	Tigger3d:TcMar-Tigger:DNA	0.000642535	2.14681	2.72629e-06	5.22463
F60940	L1MEi:L1:LINE	0.00083896	2.14617	8.55386e-07	6.92205
F61499	MLT1A-int:ERVL-MaLR:LTR	0.00113777	2.14588	2.93651e-05	3.93463
F61417	MER66A:ERV1:LTR	0.00971875	2.1424	9.11759e-05	5.10675
F61276	MER117:hAT-Charlie:DNA	0.00137549	2.14224	5.10827e-06	5.47733
F60716	Charlie23a:hAT-Charlie:DNA	0.00309553	2.14111	2.18231e-05	5.04247
F60779	HAL1ME:L1:LINE	0.000324232	2.14086	3.51859e-06	4.35668
F61278	MER11A:ERVK:LTR	0.00658665	2.1392	9.17839e-05	4.62368
F60873	L1M5:L1:LINE	0.000107902	2.13812	1.10346e-07	6.4513
F60944	L1P3:L1:LINE	0.0014645	2.13563	3.55675e-06	5.90714
F61210	LTR7:ERV1:LTR	0.00100083	2.13457	0.00435847	2.04544
F61259	MER102b:hAT-Charlie:DNA	0.000459387	2.1328	8.78287e-07	5.888
F61376	MER53:hAT:DNA	0.000451952	2.13258	4.08446e-06	4.48716
F61494	MIR:MIR:SINE	2.11104e-05	2.13082	1.70307e-07	4.34464
F61796	X2_LINE:CR1:LINE	0.0273965	2.12849	0.00106181	4.15914
F61667	Tigger16b:TcMar-Tigger:DNA	0.00161786	2.12815	4.37585e-06	5.76607
F60905	L1MC:L1:LINE	0.000171892	2.12528	6.31156e-07	5.05824
F61613	MamTip2:hAT-Tip100:DNA	0.00261785	2.12481	7.65423e-06	5.7945
F60917	L1ME2z:L1:LINE	0.000485599	2.12369	1.19358e-06	5.57549
F60874	L1M6:L1:LINE	0.000774061	2.11801	6.00845e-07	7.05244
F61587	MamGypLTR1b:Gypsy:LTR	0.00353912	2.11637	2.32345e-05	5.01475
F60872	L1M4c:L1:LINE	0.000799701	2.11614	6.90006e-07	6.89474
F60989	L3b:CR1:LINE	0.00102269	2.11513	1.92982e-06	5.96495
F61280	MER11C:ERVK:LTR	0.00134096	2.11419	0.00137515	2.36696
F61594	MamGypsy2-I:Gypsy:LTR	0.00478478	2.11318	5.33998e-05	4.61562
F60880	L1MA1:L1:LINE	0.00148812	2.11176	4.93406e-06	5.43345
F61687	Tigger4:TcMar-Tigger:DNA	0.000365409	2.11151	6.97536e-07	5.7114
F60924	L1ME3E:L1:LINE	0.00030481	2.11091	3.93259e-07	6.1116
F61513	MLT1E1:ERVL-MaLR:LTR	0.00253622	2.1104	9.81615e-05	3.66805
F61237	LTR88b:Gypsy:LTR	0.00446861	2.10862	6.45381e-05	4.38108
F61583	MSTD-int:ERVL-MaLR:LTR	0.0081259	2.1068	0.000146171	4.33575
F61358	MER4D1:ERV1:LTR	4.13183e-05	2.10577	2.16032e-07	4.57389
F61341	MER45B:hAT-Tip100:DNA	0.00315509	2.10528	0.000172732	3.48809
F60930	L1ME5:L1:LINE	0.0012643	2.10481	4.30788e-06	5.33057
F61301	MER20:hAT-Charlie:DNA	0.000401709	2.10463	5.61451e-07	6.02614
F61316	MER34:ERV1:LTR	1.19029e-05	2.10365	6.896e-08	4.45539
F60983	L2-3_Crp:L2:LINE	0.000989681	2.10347	3.45842e-06	5.24925
F60916	L1ME2:L1:LINE	0.00028358	2.10193	5.61621e-07	5.57238
F60925	L1ME3F:L1:LINE	0.000248913	2.09818	3.16634e-07	6.0057
F61554	MLT1N2:ERVL-MaLR:LTR	0.00351153	2.09694	3.2382e-05	4.62909
F60920	L1ME3B:L1:LINE	0.000801136	2.096	9.36382e-07	6.33395
F61260	MER102c:hAT-Charlie:DNA	0.00159765	2.09463	6.35827e-06	5.17644
F60985	L2a:L2:LINE	2.97415e-05	2.09054	1.24164e-07	4.66455
F60972	L1PB2:L1:LINE	0.00243587	2.08828	2.69376e-06	6.7065
F61302	MER20B:hAT-Charlie:DNA	0.00092155	2.08714	1.29659e-06	6.08247
F60892	L1MB2:L1:LINE	0.00096966	2.08711	7.352e-07	6.88918
F60891	L1MB1:L1:LINE	0.000878964	2.08421	1.57371e-06	5.78034
F61666	Tigger16a:TcMar-Tigger:DNA	0.00051529	2.0824	6.92226e-07	5.96695
F60961	L1PA16:L1:LINE	0.001455	2.08185	2.23259e-06	6.0675
F61030	LTR13A:ERVK:LTR	0.000176465	2.08104	1.75984e-05	3.01449
F60941	L1MEj:L1:LINE	0.00186852	2.0764	3.80123e-06	5.78156
F60745	ERVL-int:ERVL:LTR	0.0133208	2.07638	3.91262e-05	6.13142
F61422	MER67B:ERV1:LTR	0.000240251	2.07585	2.57114e-06	4.08841
F60987	L2c:L2:LINE	3.04173e-05	2.07551	1.32279e-07	4.5646
F60896	L1MB7:L1:LINE	0.000201956	2.07101	1.88702e-07	6.14372
F60819	HERVK22-int:ERVK:LTR	0.000102704	2.07093	3.85507e-07	4.72046
F61252	MADE1:TcMar-Mariner:DNA	0.00404749	2.06955	6.90803e-06	6.19552
F60732	Charlie8:hAT-Charlie:DNA	0.00089116	2.06916	3.45574e-06	4.95129
F60918	L1ME3:L1:LINE	0.00014945	2.06832	2.4956e-07	5.45393
F60984	L2:L2:LINE	0.000131506	2.06617	1.3751e-07	5.92569
F61224	LTR83:ERVL:LTR	0.0020555	2.06616	4.46241e-05	3.83344
F61183	LTR5_Hs:ERVK:LTR	0.000264312	2.06558	0.000301336	2.2804
F60816	HERVK13-int:ERVK:LTR	0.0027214	2.06493	2.93243e-05	4.32255
F61397	MER5B:hAT-Charlie:DNA	0.000730995	2.06255	1.20214e-06	5.6863
F60968	L1PA7:L1:LINE	0.00180569	2.05989	4.066e-06	5.55637
F61565	MLT2C2:ERVL:LTR	0.00652664	2.05968	5.77451e-05	4.63227
F60954	L1PA10:L1:LINE	0.00390719	2.05851	3.00402e-06	7.1805
F61328	MER4-int:ERV1:LTR	0.00440442	2.05849	0.00295816	2.41688
F61318	MER34A:ERV1:LTR	0.000268557	2.05669	3.54922e-06	3.90077
F60910	L1MD2:L1:LINE	0.000578011	2.05478	4.05013e-07	6.57527
F61113	LTR33:ERVL:LTR	0.00445186	2.05278	2.77178e-05	4.79404
F60722	Charlie2b:hAT-Charlie:DNA	0.000968885	2.04927	2.30271e-06	5.29482
F60986	L2b:L2:LINE	2.75633e-05	2.04927	6.5147e-08	4.91723
F60789	HERV17-int:ERV1:LTR	0.00581795	2.04857	1.31435e-05	5.85413
F61241	LTR8A:ERV1:LTR	0.000697855	2.04786	2.52911e-05	3.41323
F61029	LTR13:ERVK:LTR	0.000243311	2.04671	8.04103e-07	4.78314
F61271	MER112:hAT-Charlie:DNA	0.00127594	2.04595	1.5902e-06	6.0107
F60898	L1MC1:L1:LINE	0.000363711	2.04528	6.93252e-07	5.30315
F61040	LTR16A:ERVL:LTR	0.00183569	2.04478	1.01695e-05	4.66145
F60903	L1MC5:L1:LINE	0.000541436	2.04478	5.52934e-07	6.01899
F60777	HAL1:L1:LINE	0.00065233	2.04212	7.74803e-07	5.87068
F60992	L4_C_Mam:RTE-X:LINE	0.0011257	2.03995	1.17965e-06	6.13263
F61363	MER50:ERV1:LTR	0.00189406	2.03973	1.05005e-05	4.64179
F61325	MER39:ERV1:LTR	0.000958637	2.03914	4.37699e-06	4.67626
F61017	LTR10C:ERV1:LTR	0.00310815	2.03861	3.97373e-06	6.21227
F61467	MER91A:hAT-Tip100:DNA	0.00176663	2.03556	3.7459e-06	5.4561
F60870	L1M4a2:L1:LINE	0.0024834	2.03551	3.0844e-06	6.14252
F61132	LTR39:ERV1:LTR	0.000726303	2.03365	4.16573e-06	4.44002
F60913	L1MDa:L1:LINE	0.00329608	2.03308	3.43911e-06	6.44672
F60923	L1ME3D:L1:LINE	0.00116076	2.03277	2.34247e-06	5.38824
F61426	MER68:ERVL:LTR	0.00402891	2.03229	4.44956e-05	4.23626
F60919	L1ME3A:L1:LINE	0.000442349	2.03212	4.77631e-07	5.82427
F60883	L1MA4:L1:LINE	0.00197179	2.03116	1.50139e-06	6.6436
F61557	MLT2A1:ERVL:LTR	0.0131271	2.02994	8.21808e-05	5.00109
F60922	L1ME3Cz:L1:LINE	0.000356954	2.02587	2.60041e-07	6.18923
F61493	MIR3:MIR:SINE	4.93743e-05	2.02423	9.6025e-08	4.97351
F61680	Tigger2a:TcMar-Tigger:DNA	0.0056312	2.02299	1.30903e-05	5.63237
F61674	Tigger19b:TcMar-Tigger:DNA	0.000556562	2.0195	8.60655e-06	3.73787
F60935	L1MEf:L1:LINE	0.00473282	2.01782	0.00190908	2.51238
F61596	MamRTE1:RTE-Bo.B:LINE	0.00135569	2.0168	2.7472e-06	5.31843
F61304	MER21A:ERVL:LTR	0.00076049	2.01593	1.40748e-06	5.27838
F61800	X7A_LINE:CR1:LINE	0.000840812	2.01525	2.05838e-06	5.04064
F61542	MLT1J1-int:ERVL-MaLR:LTR	0.00681625	2.01448	0.000739171	3.00294
F60720	Charlie29a:hAT-Charlie:DNA	0.000413415	2.01438	0.000127447	2.54035
F61685	Tigger3c:TcMar-Tigger:DNA	0.000427635	2.01124	7.87612e-07	5.15437
F61275	MER115:hAT-Tip100:DNA	0.00168056	2.01115	3.65843e-06	5.26443
F61496	MIRc:MIR:SINE	1.51571e-05	2.01068	3.06121e-08	4.80152
F60708	Charlie18a:hAT-Charlie:DNA	0.000623119	2.00798	1.01286e-06	5.31267
F61648	TAR1:telo:Satellite	0.000304035	2.00791	0.00110882	1.98083
F61495	MIRb:MIR:SINE	0.000196767	2.00403	1.02449e-06	4.23401
F60904	L1MC5a:L1:LINE	0.000666534	2.00369	1.45091e-06	5.035
F61258	MER102a:hAT-Charlie:DNA	0.00175822	2.00306	2.29945e-06	5.73458
F61360	MER4E1:ERV1:LTR	0.00140491	2.00288	9.76188e-06	4.25698
F61678	Tigger20a:TcMar-Tigger:DNA	0.00368427	2.00087	3.00099e-06	6.54121
F61600	MamRep137:TcMar-Tigger:DNA	0.00140928	1.99905	2.59549e-06	5.30574
F60877	L1M8:L1:LINE	0.00103709	1.99642	9.34413e-07	5.9507
F61385	MER57C2:ERV1:LTR	0.0169458	1.99536	0.00183041	3.04648
F61564	MLT2C1:ERVL:LTR	0.0203965	1.99412	0.000103598	5.18353
F60921	L1ME3C:L1:LINE	0.000573946	1.99078	1.0823e-06	5.05813
F60902	L1MC4a:L1:LINE	0.0017973	1.9895	0.00147478	2.26074
F61114	LTR33A:ERVL:LTR	0.0103618	1.9891	1.71049e-05	6.04252
F60704	Charlie16a:hAT-Charlie:DNA	0.00689078	1.98875	1.66817e-05	5.43309
F61098	LTR27:ERV1:LTR	5.95755e-06	1.98779	1.84567e-05	2.01444
F60811	HERVIP10F-int:ERV1:LTR	0.0209971	1.98759	2.68848e-05	6.83258
F60929	L1ME4c:L1:LINE	0.00053439	1.98592	7.71874e-07	5.25473
F60926	L1ME3G:L1:LINE	0.000542656	1.98434	3.03061e-07	6.25713
F61620	OldhAT1:hAT-Ac:DNA	0.000128458	1.98426	2.71169e-06	3.38345
F60869	L1M4a1:L1:LINE	0.000990268	1.98316	6.84767e-07	6.13776
F61307	MER2:TcMar-Tigger:DNA	0.000890274	1.98203	4.51175e-07	6.48147
F61306	MER21C:ERVL:LTR	0.00279286	1.98171	0.000843814	2.52735
F61340	MER45A:hAT-Tip100:DNA	0.00150447	1.98069	3.24113e-06	5.0621
F60636	AluSc:Alu:SINE	0.00103561	1.97948	2.17758e-06	5.00104
F61345	MER47A:TcMar-Tigger:DNA	0.00287081	1.97922	3.01373e-06	5.95155
F60726	Charlie4a:hAT-Charlie:DNA	0.000437241	1.97897	5.22239e-07	5.35359
F61673	Tigger19a:TcMar-Tigger:DNA	0.00096093	1.97873	8.51404e-07	5.81489
F60632	AluJr4:Alu:SINE	0.000541963	1.97827	4.88002e-07	5.66878
F60886	L1MA5A:L1:LINE	0.00102873	1.9774	1.3232e-06	5.43747
F61448	MER77:ERVL:LTR	0.00313616	1.97633	0.000157665	3.17342
F61603	MamRep1879:hAT-Tip100:DNA	0.00530565	1.97556	1.24895e-05	5.28171
F61209	LTR79:ERVL:LTR	0.0016703	1.9749	7.82892e-06	4.42859
F61608	MamRep434:TcMar-Tigger:DNA	0.00303029	1.97341	6.67847e-06	5.16389
F60711	Charlie1a:hAT-Charlie:DNA	0.000299132	1.97195	2.0166e-07	5.83045
F61531	MLT1G3:ERVL-MaLR:LTR	0.00116859	1.97147	4.73652e-05	3.1817
F61199	LTR72:ERV1:LTR	0.000614537	1.97112	0.0329498	1.54017
F61606	MamRep4096:hAT-Tip100:DNA	0.0118056	1.97061	1.25159e-05	6.52646
F61337	MER44B:TcMar-Tigger:DNA	0.00102447	1.96982	1.76409e-06	5.11486
F60718	Charlie25:hAT-Charlie:DNA	0.00173424	1.96947	4.20347e-06	4.92304
F61309	MER30:hAT-Charlie:DNA	0.00114205	1.96669	9.7369e-07	5.80817
F60887	L1MA6:L1:LINE	0.00674876	1.9663	5.5975e-06	6.49569
F60952	L1P5:L1:LINE	8.28391e-05	1.96478	6.42919e-07	3.78063
F60712	Charlie1b:hAT-Charlie:DNA	0.00142803	1.96438	1.13489e-06	5.92824
F60875	L1M6B:L1:LINE	5.45312e-05	1.96364	5.98498e-05	2.16171
F61138	LTR40a:ERVL:LTR	0.00880612	1.96261	3.32901e-05	4.92933
F61044	LTR16C:ERVL:LTR	0.000939525	1.95835	6.85837e-05	2.90788
F61541	MLT1J-int:ERVL-MaLR:LTR	0.00972801	1.9565	3.92656e-05	4.86917
F60962	L1PA17:L1:LINE	0.00664685	1.95471	5.61138e-05	4.18165
F60694	Charlie10:hAT-Charlie:DNA	0.00269428	1.953	1.05882e-05	4.53479
F60713	Charlie20a:hAT-Charlie:DNA	0.00422046	1.95292	7.08097e-06	5.38711
F61612	MamTip1:hAT-Tip100:DNA	0.019525	1.95266	6.91133e-05	5.25791
F60894	L1MB4:L1:LINE	0.000165953	1.95111	1.46394e-07	5.32987
F61453	MER83B-int:ERV1:LTR	0.0177396	1.94704	0.00826326	2.38964
F60780	HAL1b:L1:LINE	0.00037436	1.94449	5.42501e-07	4.93793
F60960	L1PA15:L1:LINE	0.0040664	1.9438	4.94441e-06	5.6385
F61669	Tigger17a:TcMar-Tigger:DNA	0.00192987	1.94344	1.36125e-06	5.98371
F60812	HERVIP10FH-int:ERV1:LTR	0.00697264	1.9433	1.27623e-05	5.40853
F60669	AluYj4:Alu:SINE	0.00397841	1.94302	9.79688e-06	4.94835
F61665	Tigger15a:TcMar-Tigger:DNA	0.00170463	1.94061	1.09955e-06	6.02309
F61559	MLT2B1:ERVL:LTR	0.0222803	1.9379	4.86486e-05	5.74619
F60721	Charlie2a:hAT-Charlie:DNA	0.000642568	1.93779	1.27015e-06	4.72703
F61148	LTR44:ERV1:LTR	0.00300044	1.93712	0.00156139	2.30501
F61312	MER31A:ERV1:LTR	0.00302828	1.93634	1.68296e-05	4.22556
F61509	MLT1D-int:ERVL-MaLR:LTR	0.00879528	1.93564	0.000152213	3.70573
F60845	Helitron3Na_Mam:Helitron:RC	0.00610853	1.9356	7.8157e-06	5.6739
F61410	MER63D:hAT-Blackjack:DNA	0.00137614	1.93552	1.77626e-06	5.21528
F61799	X6B_LINE:CR1:LINE	0.00356497	1.93376	1.14945e-05	4.64348
F61469	MER91C:hAT-Tip100:DNA	0.0157339	1.93165	3.90605e-05	5.36701
F61395	MER5A1:hAT-Charlie:DNA	0.000945156	1.93009	7.59238e-07	5.54683
F60936	L1MEg1:L1:LINE	0.000539615	1.92933	1.1795e-06	4.57804
F61191	LTR67B:ERVL:LTR	0.00308952	1.92889	5.81305e-06	5.02877
F60649	AluSz6:Alu:SINE	0.000656436	1.92812	4.57581e-07	5.59759
F60900	L1MC3:L1:LINE	0.00101806	1.92713	5.26981e-07	6.01274
F61277	MER119:hAT-Charlie:DNA	0.00390438	1.92671	7.63546e-06	5.04385
F61026	LTR12E:ERV1:LTR	0.00094383	1.92556	6.00085e-05	2.87887
F61622	PABL_A:ERV1:LTR	0.00264659	1.92302	2.93269e-05	3.72464
F60657	AluYc:Alu:SINE	0.00368202	1.92205	7.69839e-06	4.93939
F61382	MER57B1:ERV1:LTR	0.000891918	1.91762	3.94915e-05	2.98688
F60744	ERVL-E-int:ERVL:LTR	0.000945827	1.91752	1.70906e-06	4.74182
F60970	L1PA8A:L1:LINE	0.000911589	1.91712	1.48204e-07	7.46054
F61049	LTR16E2:ERVL:LTR	0.00704063	1.91643	1.26083e-05	5.24495
F60633	AluJr:Alu:SINE	7.08739e-05	1.91438	9.39374e-08	4.68162
F61480	MER96B:hAT-Tip100:DNA	0.000316309	1.91434	9.00187e-07	4.25324
F60702	Charlie15a:hAT-Charlie:DNA	0.00353171	1.91352	3.38546e-06	5.60767
F61418	MER66B:ERV1:LTR	0.00608332	1.9134	2.22553e-05	4.5628
F61451	MER83:ERV1:LTR	0.0139097	1.91288	5.63038e-05	4.73647
F61327	MER3:hAT-Charlie:DNA	0.000618608	1.91223	4.22879e-07	5.48536
F60976	L1PBa1:L1:LINE	0.0280231	1.9112	2.95676e-05	6.60641
F60727	Charlie4z:hAT-Charlie:DNA	0.000822044	1.90938	5.94022e-07	5.46617
F61470	MER92-int:ERV1:LTR	0.0103466	1.90826	0.0084805	2.15951
F61810	hAT-N1_Mam:hAT-Tip100:DNA	0.0190613	1.90768	3.4569e-05	5.62358
F60771	FRAM:Alu:SINE	0.00126884	1.90612	8.50432e-07	5.61745
F60939	L1MEh:L1:LINE	0.00279147	1.90597	7.03666e-06	4.62327
F61561	MLT2B3:ERVL:LTR	0.000623793	1.90272	1.16731e-05	3.26703
F60899	L1MC2:L1:LINE	0.000391684	1.90219	4.56492e-07	4.86217
F61465	MER90:ERV1:LTR	0.00754524	1.90141	3.42438e-05	4.39098
F60640	AluSp:Alu:SINE	0.000504855	1.90105	4.92912e-07	5.04056
F61586	MamGypLTR1a:Gypsy:LTR	0.0299574	1.90011	0.00348535	2.84993
F61300	MER1B:hAT-Charlie:DNA	0.00377225	1.89955	3.90203e-06	5.44476
F61314	MER33:hAT-Charlie:DNA	0.000452007	1.8992	2.11093e-07	5.71975
F61166	LTR51:ERV1:LTR	5.59905e-05	1.89726	3.55044e-07	3.60962
F61475	MER94:hAT-Blackjack:DNA	0.00227427	1.89426	1.01973e-06	6.13408
F61321	MER34C2:ERV1:LTR	0.00110009	1.89307	0.000135427	2.59996
F61394	MER58D:hAT-Charlie:DNA	0.00353845	1.89306	8.99266e-06	4.59528
F61399	MER5C:hAT-Charlie:DNA	0.0110588	1.89259	4.88529e-06	6.92533
F60688	CR1-3_Croc:CR1:LINE	0.00926283	1.89119	1.10543e-05	5.57719
F60739	ERV24B_Prim-int:ERV1:LTR	0.00119989	1.88868	0.00290115	1.91803
F61347	MER47C:TcMar-Tigger:DNA	0.0419326	1.88859	0.00031689	4.55235
F61323	MER34C_:ERV1:LTR	0.0297636	1.88817	0.0024975	2.96072
F61645	SVA_D:SVA:Retroposon	0.000161245	1.88782	0.00109212	1.78298
F61246	LTR9:ERV1:LTR	0.000696094	1.88694	2.72906e-07	5.8899
F61694	Tigger7:TcMar-Tigger:DNA	0.00198911	1.88688	1.47041e-06	5.48788
F61391	MER58A:hAT-Charlie:DNA	0.00111902	1.88602	7.05404e-07	5.49072
F61682	Tigger3:TcMar-Tigger:DNA	0.00237086	1.8848	2.44705e-06	5.20123
F61336	MER44A:TcMar-Tigger:DNA	0.00276484	1.88386	1.85724e-06	5.66067
F61262	MER104:TcMar-Tc2:DNA	0.00431878	1.88184	3.14701e-06	5.71327
F60770	FLAM_C:Alu:SINE	0.000494127	1.87886	6.74629e-07	4.62692
F61261	MER103C:hAT-Charlie:DNA	0.00254838	1.87757	9.10748e-07	6.2902
F61247	LTR9A1:ERV1:LTR	0.00428663	1.87657	1.03997e-05	4.57993
F60642	AluSq2:Alu:SINE	0.000439886	1.8754	3.45819e-07	5.03326
F60909	L1MD1:L1:LINE	0.00698666	1.87529	1.77386e-06	7.23958
F61692	Tigger6a:TcMar-Tigger:DNA	0.00244666	1.87386	3.01119e-06	4.97653
F61671	Tigger17c:TcMar-Tigger:DNA	0.00988929	1.87297	2.71436e-05	4.69833
F60646	AluSx3:Alu:SINE	0.00168793	1.87256	1.34079e-06	5.26634
F61435	MER70B:ERVL:LTR	0.0169161	1.87255	0.0325708	1.90466
F60850	Kanga1c:TcMar-Tc2:DNA	0.0108603	1.8711	6.23924e-05	4.16242
F60821	HERVK9-int:ERVK:LTR	0.00221008	1.87081	3.58071e-06	4.7073
F61350	MER4A1:ERV1:LTR	0.00160771	1.869	4.29131e-05	3.08074
F60710	Charlie1:hAT-Charlie:DNA	0.0050674	1.86723	6.00796e-06	5.17012
F61299	MER1A:hAT-Charlie:DNA	0.0027109	1.86595	4.57331e-06	4.69028
F61242	LTR8B:ERV1:LTR	0.00624475	1.86526	1.48701e-05	4.62488
F61001	LTR103_Mam:ERV1:LTR	0.0348647	1.86505	0.000599911	3.75802
F61265	MER106A:hAT-Charlie:DNA	0.00875472	1.86499	1.6144e-05	4.9421
F60932	L1MEb:L1:LINE	0.00473779	1.86445	2.6018e-06	5.90919
F61165	LTR50:ERVL:LTR	0.000491762	1.86429	1.21759e-06	4.13873
F61196	LTR70:ERV1:LTR	0.000192185	1.86373	4.21931e-07	4.11999
F60769	FLAM_A:Alu:SINE	0.00133523	1.86356	6.75135e-07	5.57465
F61225	LTR84a:ERVL:LTR	0.0114664	1.86235	0.000323392	3.23653
F60838	HUERS-P2-int:ERV1:LTR	0.0348636	1.86158	8.44873e-05	5.32886
F61519	MLT1E3:ERVL-MaLR:LTR	0.0155903	1.85815	6.55526e-05	4.42767
F60630	AluJb:Alu:SINE	0.00030954	1.85583	4.81223e-07	4.34544
F61581	MSTC-int:ERVL-MaLR:LTR	0.0385982	1.85577	0.000571988	3.84753
F61270	MER110A:ERV1:LTR	0.00292966	1.85493	0.000112388	2.94386
F60778	HAL1M8:L1:LINE	0.00182184	1.85449	4.91243e-07	6.28476
F60677	Arthur1:hAT-Tip100:DNA	0.00475175	1.85285	7.4918e-06	4.80189
F61392	MER58B:hAT-Charlie:DNA	0.000816895	1.85246	1.06311e-06	4.5772
F61173	LTR54B:ERV1:LTR	0.00465472	1.85122	0.000105179	3.1868
F61112	LTR32:ERVL:LTR	0.0439437	1.85068	0.000294476	4.45667
F60678	Arthur1A:hAT-Tip100:DNA	0.000626669	1.85051	1.19825e-06	4.26072
F61050	LTR17:ERV1:LTR	0.00211837	1.8497	7.74344e-06	4.01736
F61142	LTR41B:ERVL:LTR	0.0304222	1.84857	0.00698526	2.4782
F61617	ORSL-2a:hAT-Tip100:DNA	0.0322862	1.84609	2.32127e-05	6.58883
F61658	Tigger10:TcMar-Tigger:DNA	0.00513428	1.84527	7.49843e-06	4.83688
F60867	L1M3f:L1:LINE	0.00275542	1.84519	4.04488e-06	4.672
F60843	Helitron1Nb_Mam:Helitron:RC	0.00630721	1.84483	0.00142237	2.39287
F60865	L1M3de:L1:LINE	0.0304264	1.84464	1.25646e-05	7.34442
F60994	LOR1-int:ERV1:LTR	0.00390798	1.84197	8.2166e-06	4.46079
F60836	HSMAR2:TcMar-Mariner:DNA	0.0161755	1.83909	0.000466976	3.20212
F60866	L1M3e:L1:LINE	0.0100302	1.83851	9.08032e-06	5.47208
F60645	AluSx1:Alu:SINE	0.000506355	1.83831	6.53807e-07	4.42982
F61254	MARNA:TcMar-Mariner:DNA	0.00274299	1.83662	1.35126e-06	5.58136
F60740	ERV24_Prim-int:ERV1:LTR	9.43447e-05	1.83514	2.43774e-05	2.26711
F61798	X6A_LINE:CR1:LINE	0.00679731	1.83465	3.51585e-06	5.85947
F61125	LTR37B:ERV1:LTR	0.00807714	1.83395	5.42204e-06	5.64712
F61688	Tigger4a:TcMar-Tigger:DNA	0.00365689	1.83224	9.99902e-07	6.3069
F61355	MER4C:ERV1:LTR	0.0129008	1.8279	7.01496e-05	4.02591
F61524	MLT1F2-int:ERVL-MaLR:LTR	0.02534	1.82699	0.0233151	2.02665
F60728	Charlie5:hAT-Charlie:DNA	0.000815532	1.82585	5.44296e-07	4.92431
F61408	MER63B:hAT-Blackjack:DNA	0.000638149	1.82531	8.81504e-07	4.33789
F61393	MER58C:hAT-Charlie:DNA	0.00236005	1.82524	1.37138e-06	5.28076
F60955	L1PA11:L1:LINE	0.00137938	1.82364	4.30181e-07	5.73823
F61027	LTR12F:ERV1:LTR	0.0136459	1.82286	0.000294506	3.25467
F61611	MamRep605:LTR:LTR?	0.00754572	1.82215	5.42199e-06	5.44585
F61664	Tigger14a:TcMar-Tigger:DNA	0.0128024	1.82162	2.0208e-05	4.91983
F61218	LTR81A:Gypsy:LTR	0.0453021	1.82149	4.50625e-05	6.21739
F60800	HERV9-int:ERV1:LTR	0.00368066	1.81979	3.34556e-06	4.96382
F60814	HERVK11-int:ERVK:LTR	0.0461441	1.81897	0.00144172	3.31475
F60706	Charlie17a:hAT-Charlie:DNA	0.00742162	1.81448	5.61462e-06	5.32438
F61038	LTR16A1:ERVL:LTR	0.0168595	1.81295	8.90125e-06	6.12349
F61320	MER34B:ERV1:LTR	0.00642474	1.81019	6.2667e-05	3.4706
F61579	MSTB2:ERVL-MaLR:LTR	0.046494	1.80753	7.99012e-05	5.46093
F60679	Arthur1B:hAT-Tip100:DNA	0.0168698	1.8071	2.50091e-05	4.98816
F61141	LTR41:ERVL:LTR	0.0101311	1.80637	1.53251e-05	4.75969
F61361	MER4E:ERV1:LTR	0.00322966	1.80425	6.02563e-06	4.28176
F60705	Charlie17:hAT-Charlie:DNA	0.0216078	1.8033	2.07263e-05	5.51213
F60631	AluJo:Alu:SINE	8.82263e-05	1.80248	3.43555e-08	4.94261
F61502	MLT1A1-int:ERVL-MaLR:LTR	0.0205412	1.79717	0.00138459	2.75782
F61466	MER90a:ERV1:LTR	0.000216597	1.79706	3.94698e-07	3.90376
F60871	L1M4b:L1:LINE	0.00161787	1.79705	9.5856e-07	4.9502
F60884	L1MA4A:L1:LINE	0.00115026	1.79599	4.51452e-06	3.64662
F60852	Kanga2_a:TcMar-Tc2:DNA	0.00537517	1.79479	1.72782e-06	5.90175
F60768	FAM:Alu:SINE	0.00201973	1.79245	1.09353e-06	5.04418
F60788	HERV16-int:ERVL:LTR	0.0098291	1.79145	0.00019798	3.12784
F61568	MLT2F:ERVL:LTR	0.0270116	1.79121	3.35317e-05	5.2793
F61039	LTR16A2:ERVL:LTR	0.018041	1.78714	5.25576e-05	4.33222
F61160	LTR48:ERV1:LTR	0.00324824	1.78498	3.11644e-05	3.29029
F61019	LTR10E:ERV1:LTR	0.043868	1.78486	5.90861e-05	5.47631
F61086	LTR23:ERV1:LTR	0.0017333	1.78024	1.01924e-06	4.84597
F61368	MER51B:ERV1:LTR	0.000335143	1.77886	4.47223e-07	4.02559
F60980	L2-1_AMi:L2:LINE	0.00492249	1.77843	3.17798e-06	5.0326
F60680	Arthur1C:hAT-Tip100:DNA	0.0249579	1.77701	9.26129e-05	4.2181
F60651	AluY:Alu:SINE	0.00109661	1.77692	7.41315e-07	4.62265
F61266	MER106B:hAT-Charlie:DNA	0.00884586	1.77602	1.58051e-05	4.3857
F61139	LTR40b:ERVL:LTR	0.0225985	1.7756	4.25556e-05	4.68621
F61679	Tigger2:TcMar-Tigger:DNA	0.0041054	1.77536	1.00323e-06	5.89673
F61105	LTR28C:ERV1:LTR	0.00905567	1.77533	6.52529e-05	3.53558
F61343	MER45R:hAT-Tip100:DNA	0.0269931	1.77146	0.00011579	4.11454
F61593	MamGypLTR3a:Gypsy:LTR	0.0134499	1.77062	4.03513e-05	4.11785
F60717	Charlie24:hAT-Charlie:DNA	0.00445527	1.77004	4.1044e-06	4.64801
F60681	BLACKJACK:hAT-Blackjack:DNA	0.0217644	1.76778	6.01555e-06	6.63973
F61429	MER6:TcMar-Tigger:DNA	0.02957	1.76453	1.16742e-05	6.38888
F60990	L4_A_Mam:RTE-X:LINE	0.00481639	1.76437	1.2432e-06	5.78983
F61274	MER113B:hAT-Charlie:DNA	0.0196354	1.76022	3.60905e-05	4.53695
F61427	MER68B:ERVL:LTR	0.00315213	1.7599	2.24265e-06	4.68591
F60714	Charlie21a:hAT-Charlie:DNA	0.00222081	1.75932	1.34002e-06	4.72619
F61071	LTR1F2:ERV1:LTR	0.0373584	1.75902	0.000130486	4.3246
F60731	Charlie7a:hAT-Charlie:DNA	0.00366957	1.75712	5.14535e-07	6.29787
F61468	MER91B:hAT-Tip100:DNA	0.00443078	1.75505	1.92458e-05	3.58306
F61381	MER57A1:ERV1:LTR	0.00273573	1.75218	5.16374e-06	3.9479
F61683	Tigger3a:TcMar-Tigger:DNA	0.00128333	1.74973	4.32806e-07	5.00437
F60709	Charlie19a:hAT-Charlie:DNA	0.0107265	1.74928	6.48164e-06	5.13927
F61344	MER46C:TcMar-Tigger:DNA	0.000946005	1.7472	1.11825e-06	4.03734
F61449	MER77B:ERVL:LTR	0.0108075	1.74565	2.95851e-05	3.9738
F61691	Tigger5b:TcMar-Tigger:DNA	0.00786047	1.74497	2.28371e-06	5.68158
F61357	MER4D0:ERV1:LTR	0.0341292	1.7447	0.000101058	4.31279
F61324	MER34D:ERV1:LTR	0.000683093	1.74438	0.00159059	1.77773
F61482	MER97a:hAT-Tip100:DNA	0.0172811	1.73837	3.43123e-05	4.28464
F60650	AluSz:Alu:SINE	0.000316803	1.73828	2.08322e-07	4.22355
F60693	Chap1_Mam:hAT-Charlie:DNA	0.00983185	1.73593	5.35631e-06	5.08189
F61362	MER50-int:ERV1:LTR	0.0388541	1.73509	0.00104022	3.04551
F60648	AluSx:Alu:SINE	0.00022176	1.73295	2.29656e-07	3.88664
F60635	AluSc8:Alu:SINE	0.0101082	1.73236	4.88464e-06	5.17128
F60734	Cheshire:hAT-Charlie:DNA	0.00439676	1.73199	9.67596e-07	5.5929
F60907	L1MCb:L1:LINE	0.0127367	1.72896	1.84706e-06	6.59771
F61311	MER31-int:ERV1:LTR	0.00209754	1.72837	1.77411e-05	3.08766
F60703	Charlie15b:hAT-Charlie:DNA	0.000923708	1.72706	3.8781e-07	4.59157
F61202	LTR75:ERVL:LTR	0.048257	1.72622	0.000156955	4.29362
F60644	AluSq:Alu:SINE	0.00678319	1.72368	2.24182e-06	5.28203
F61689	Tigger4b:TcMar-Tigger:DNA	0.00189696	1.72321	3.62117e-07	5.37724
F61808	Zaphod:hAT-Tip100:DNA	0.032024	1.71904	1.37738e-05	5.83133
F61264	MER105:hAT-Charlie:DNA	0.00569412	1.71881	1.35916e-06	5.47944
F61288	MER126:DNA:DNA	0.00108467	1.71813	2.01081e-05	2.73698
F61228	LTR85b:Gypsy:LTR	0.00230532	1.71652	0.0212962	1.55769
F61192	LTR68:ERV1:LTR	0.0243446	1.71606	0.00103092	2.72154
F61326	MER39B:ERV1:LTR	0.00185725	1.71192	2.63446e-06	3.82668
F61637	Ricksha_c:MULE-MuDR:DNA	0.0113799	1.71118	1.02256e-05	4.52692
F61598	MamRep1151:LTR:LTR?	0.00318671	1.70939	1.12206e-05	3.42756
F61696	Tigger9a:TcMar-Tigger:DNA	0.026489	1.7067	2.07551e-05	4.97674
F61013	LTR10A:ERV1:LTR	0.0239434	1.70605	0.000210923	3.33357
F61250	LTR9D:ERV1:LTR	0.0432304	1.70599	0.000226109	3.79876
F61615	Mam_R4:Dong-R4:LINE	0.024818	1.70493	0.000104209	3.72877
F61619	ORSL:hAT-Tip100:DNA	0.0368489	1.70312	3.82973e-05	4.88899
F60863	L1M3c:L1:LINE	0.0228312	1.70207	2.74781e-05	4.51006
F60847	Kanga1:TcMar-Tc2:DNA	0.0354743	1.70164	1.06139e-05	6.14504
F61681	Tigger2b_Pri:TcMar-Tigger:DNA	0.00551856	1.70113	1.02486e-06	5.53604
F60733	Charlie9:hAT-Charlie:DNA	0.00329032	1.70023	9.04439e-07	4.98842
F61539	MLT1I-int:ERVL-MaLR:LTR	0.00616442	1.6977	1.90875e-06	5.06486
F61672	Tigger18a:TcMar-Tigger:DNA	0.0155889	1.69675	3.3192e-06	5.86619
F61441	MER74B:ERVL:LTR	0.00498062	1.69574	8.97156e-06	3.76754
F60715	Charlie22a:hAT-Charlie:DNA	0.0223433	1.69501	9.31619e-06	5.36131
F61090	LTR25-int:ERV1:LTR	0.00031556	1.69492	5.81501e-08	4.84137
F61627	PRIMA4_LTR:ERV1:LTR	0.0116845	1.69467	3.32091e-05	3.69004
F61623	PABL_B-int:ERV1:LTR	0.00497066	1.69045	7.46542e-05	2.8244
F61695	Tigger8:TcMar-Tigger:DNA	0.00326783	1.68859	1.58563e-05	3.19827
F61412	MER65A:ERV1:LTR	0.0142841	1.68656	1.70094e-05	4.22641
F61286	MER124:DNA:DNA?	0.0208507	1.68561	1.67783e-05	4.6552
F61292	MER131:DNA:DNA?	0.0109999	1.68538	5.76635e-06	4.72951
F61251	Looper:PiggyBac:DNA	0.0140057	1.68295	1.2407e-05	4.4007
F61313	MER31B:ERV1:LTR	0.0112257	1.68242	1.65633e-05	3.98808
F61235	LTR87:ERVL:LTR	0.0162733	1.68166	1.71972e-05	4.31959
F61175	LTR56:ERV1:LTR	0.0192058	1.68004	1.50158e-05	4.59618
F61662	Tigger12c:TcMar-Tigger:DNA	0.0438873	1.67805	3.27779e-05	5.07921
F61532	MLT1G:ERVL-MaLR:LTR	0.00747018	1.67642	8.5658e-06	3.99936
F61605	MamRep38:hAT:DNA	0.0146939	1.67547	6.06477e-05	3.44943
F61464	MER8:TcMar-Tigger:DNA	0.0122617	1.6695	4.24258e-06	4.97898
F61349	MER49:ERV1:LTR	6.93925e-05	1.66944	1.74913e-06	2.43275
F60639	AluSg:Alu:SINE	0.00484079	1.66722	8.50559e-07	5.19167
F61374	MER52C:ERV1:LTR	0.00992577	1.65998	3.35796e-05	3.38918
F61339	MER44D:TcMar-Tigger:DNA	0.0124199	1.65795	5.11802e-06	4.73428
F61212	LTR7B:ERV1:LTR	0.000764633	1.65709	0.00114844	1.73886
F61491	MERX:TcMar-Tigger:DNA	0.0222419	1.65473	1.19331e-05	4.75066
F61642	SVA_A:SVA:Retroposon	0.00834175	1.65459	2.64909e-05	3.36078
F60855	L1M2:L1:LINE	0.0192783	1.65183	3.57859e-06	5.62521
F60638	AluSg7:Alu:SINE	0.0130728	1.65155	3.50167e-06	5.05894
F61629	Penelope1_Vert:Penelope:LINE	0.00562049	1.64792	4.99476e-06	3.90235
F60643	AluSq4:Alu:SINE	0.0143311	1.64656	4.1023e-06	4.99407
F60826	HERVL40-int:ERVL:LTR	0.0167806	1.64542	3.55564e-06	5.3376
F61661	Tigger12A:TcMar-Tigger:DNA	0.0326106	1.64287	1.80247e-05	4.82356
F61415	MER65D:ERV1:LTR	0.046963	1.64206	0.00081167	2.92941
F60637	AluSg4:Alu:SINE	0.0160163	1.63879	3.26593e-06	5.27681
F61279	MER11B:ERVK:LTR	0.000131454	1.63647	0.000281137	1.68061
F61490	MER9a3:ERVK:LTR	0.0135691	1.63627	0.000162427	2.8261
F61660	Tigger12:TcMar-Tigger:DNA	0.0343027	1.63585	6.5201e-05	3.90125
F61431	MER6B:TcMar-Tigger:DNA	0.0210179	1.63401	3.89461e-06	5.47369
F61308	MER2B:TcMar-Tigger:DNA	0.00873201	1.63288	9.39136e-07	5.52583
F61188	LTR64:ERV1:LTR	0.00515705	1.63213	7.44753e-06	3.5333
F61458	MER85:PiggyBac:DNA	0.0200958	1.63068	1.15791e-05	4.44253
F61243	LTR90A:LTR:LTR	0.00753596	1.63056	1.00401e-05	3.63556
F61356	MER4CL34:ERV1:LTR	0.0124652	1.62775	2.27502e-06	5.13522
F61439	MER73:ERVL:LTR	0.00882444	1.62751	0.000265046	2.46987
F61002	LTR103b_Mam:ERV1:LTR	0.0425971	1.62675	0.00209119	2.4898
F61447	MER76:ERVL:LTR	0.0179979	1.62397	2.99698e-06	5.37041
F61430	MER6A:TcMar-Tigger:DNA	0.0298119	1.62228	1.0185e-05	4.98512
F60862	L1M3b:L1:LINE	0.0127001	1.62172	0.000761386	2.30256
F61697	Tigger9b:TcMar-Tigger:DNA	0.0462358	1.61979	4.28123e-05	4.41248
F60629	Alu:Alu:SINE	0.00919023	1.6195	2.23737e-06	4.68709
F61414	MER65C:ERV1:LTR	0.00363388	1.61748	8.87096e-07	4.39206
F60690	CR1-L3A_Croc:CR1:LINE	0.0477198	1.61661	2.92896e-05	4.72731
F60846	Kanga11a:TcMar-Tc2:DNA	0.0192807	1.614	0.00028064	2.72739
F61244	LTR90B:LTR:LTR	0.0183213	1.60945	5.71078e-06	4.68007
F61647	SVA_F:SVA:Retroposon	0.0019692	1.60706	6.05041e-05	2.32418
F61370	MER51D:ERV1:LTR	0.00600121	1.6067	0.000207903	2.3504
F61222	LTR82A:ERVL:LTR	0.00716536	1.59944	6.46231e-06	3.63721
F61253	MADE2:TcMar-Mariner:DNA	0.0154814	1.59753	2.17102e-06	5.14869
F61472	MER92B:ERV1:LTR	0.0184308	1.59552	2.86474e-05	3.55603
F60912	L1MD:L1:LINE	0.0157367	1.59345	8.59202e-05	2.96232
F61042	LTR16B2:ERVL:LTR	0.0487863	1.59194	7.4614e-05	3.88552
F61195	LTR6B:ERV1:LTR	0.00113206	1.59038	4.54534e-05	2.20684
F60641	AluSq10:Alu:SINE	0.0121379	1.58855	2.46194e-06	4.63914
F61351	MER4A1_:ERV1:LTR	0.00852664	1.58774	1.81409e-05	3.20624
F61516	MLT1E2-int:ERVL-MaLR:LTR	0.0497037	1.58625	3.01091e-05	4.48104
F61536	MLT1H2-int:ERVL-MaLR:LTR	0.0162373	1.58579	0.0225419	1.65375
F60943	L1P2:L1:LINE	0.023229	1.58467	2.10559e-06	5.65808
F61411	MER65-int:ERV1:LTR	0.0101629	1.58253	1.64901e-05	3.32641
F61189	LTR65:ERV1:LTR	0.0119079	1.58071	4.0387e-06	4.19918
F60995	LOR1a:ERV1:LTR	0.0147101	1.57984	0.000596975	2.3017
F61369	MER51C:ERV1:LTR	0.0282357	1.57882	7.43876e-05	3.3185
F61478	MER96:hAT-Tip100:DNA	0.0371405	1.57646	2.09937e-05	4.28042
F61591	MamGypLTR2c:Gypsy:LTR	0.0408447	1.56573	4.67207e-06	5.59342
F60719	Charlie26a:hAT-Charlie:DNA	0.038532	1.56533	9.74701e-06	4.80571
F60634	AluSc5:Alu:SINE	0.0305131	1.56112	4.8062e-06	5.01447
F60663	AluYh3:Alu:SINE	0.0215094	1.55342	1.04228e-05	3.95568
F61162	LTR49-int:ERV1:LTR	0.00250305	1.54551	0.000203227	2.00106
F60647	AluSx4:Alu:SINE	0.0408049	1.54293	5.4415e-06	5.14283
F61091	LTR25:ERV1:LTR	0.0110686	1.54242	0.000162706	2.42131
F60699	Charlie13a:hAT-Charlie:DNA	0.0417935	1.54204	1.16901e-05	4.53176
F61087	LTR24:ERV1:LTR	0.000735796	1.53934	6.58496e-06	2.371
F61081	LTR22C0:ERVK:LTR	0.0307009	1.53428	0.0016037	2.18371
F61005	LTR106_Mam:LTR:LTR	0.0389679	1.53075	1.73002e-05	4.06656
F61163	LTR49:ERV1:LTR	0.00956976	1.53068	1.1889e-06	4.34235
F61437	MER72:ERV1:LTR	0.032957	1.526	1.33696e-05	4.00528
F61239	LTR89:ERVL:LTR	0.0295005	1.51721	5.24301e-05	3.15596
F61423	MER67C:ERV1:LTR	0.0108381	1.51518	0.000137228	2.36876
F61255	MER101-int:ERV1:LTR	3.8657e-06	1.51421	1.52596e-06	1.69768
F61088	LTR24B:ERV1:LTR	0.00156245	1.50228	0.00135729	1.61422
F60667	AluYi6:Alu:SINE	0.00657371	-1.53706	0.00104992	1.89925
F60655	AluYb9:Alu:SINE	0.00176619	-1.6405	0.00254777	1.72219
F61365	MER50C:ERV1:LTR	0.00457839	-2.2943	0.00179426	2.98507
F60698	Charlie12:hAT-Charlie:DNA	4.47753e-06	-2.54826	0.000442407	-1.89113

## Sheet: S1D THP1 - HERVK
S1 Table. Differentially transcribed retroelements
D. Differentially transcribed HERVK in THP1 monocytes: 5Gy vs 0Gy
Feature	Chr	Start	Stop	Length	Strand	Log2_Mean_Monocytes_0Gy	Log2_Mean_Monocytes_5Gy	ANOVA_Uncorrected_Pvalue	ANOVA_Corrected_Pvalue	PostHoc_Pvalue_Monocytes_5Gy_vs_Monocytes_0Gy	Linear_FoldChange_Monocytes_5Gy_vs_Monocytes_0Gy
HERVK22-int_dup41:ERVK:LTR	2	71388647	71395356	6710	+	13.4084	17.8669	5.68314e-13	3.75656e-10	4.16112e-13	21.9856
LTR13_dup293:ERVK:LTR	13	60473459	60474492	1034	+	7.58878	11.1988	4.04748e-05	0.000849329	4.1898e-05	12.2104
LTR13_dup68:ERVK:LTR	3	152991903	152992906	1004	+	7.25048	10.8472	5.75724e-06	0.000183399	0.000134771	12.0978
LTR5_Hs_dup367:ERVK:LTR	Y	19699481	19700447	967	-	6.25	9.81026	9.46564e-12	3.57531e-09	6.77547e-11	11.7963
LTR14C_dup24:ERVK:LTR	3	154944331	154944911	581	-	6.25	9.64701	0.000707608	0.00813442	0.00213198	10.5342
HERVK-int_dup223:ERVK:LTR	19	37107697	37114371	6675	-	7.20587	10.4823	0.00175751	0.0158056	0.00193249	9.68953
LTR13_dup61:ERVK:LTR	3	69919879	69920886	1008	+	9.5382	12.7711	5.19978e-06	0.000169731	0.000963859	9.40175
LTR5_Hs_dup139:ERVK:LTR	3	129641275	129642062	788	-	6.25	9.43603	0.003714	0.029489	0.00436406	9.10103
LTR5_Hs_dup321:ERVK:LTR	9	66036608	66037582	975	-	6.48255	9.60459	5.87563e-05	0.00112574	0.000323297	8.70614
MER11C_dup661:ERVK:LTR	11	22127011	22128076	1066	+	8.72497	11.769	6.19232e-07	2.775e-05	0.000382356	8.2479
HERVK9-int_dup508:ERVK:LTR	11	110396732	110399510	2779	+	6.25	9.28559	7.10969e-06	0.000216069	2.69789e-05	8.19979
HERVK22-int_dup191:ERVK:LTR	X	63358486	63362967	4482	-	6.91506	9.73214	0.000112361	0.00190437	0.0013031	7.04734
HERVK9-int_dup24:ERVK:LTR	1	94448659	94450303	1645	+	8.19111	10.9845	0.00616121	0.0433251	0.00928979	6.93254
MER11A_dup54:ERVK:LTR	1	178207899	178208963	1065	+	8.91446	11.5981	0.00121477	0.012401	0.0101965	6.42462
MER11A_dup185:ERVK:LTR	3	138486108	138487277	1170	-	6.25	8.92926	2.19886e-07	1.16276e-05	2.4408e-06	6.40527
MER9a2_dup263:ERVK:LTR	16	3081057	3081509	453	-	7.31441	9.85496	0.000779751	0.00888647	0.00141803	5.8181
LTR3B__dup242:ERVK:LTR	20	45088417	45088913	497	+	7.73922	10.2595	0.000841789	0.0093911	0.000520252	5.73691
MER11B_dup368:ERVK:LTR	10	95985303	95986372	1070	+	7.53883	10.0557	1.22132e-05	0.000339914	0.00102498	5.72343
LTR22_dup36:ERVK:LTR	8	131582355	131582924	570	-	6.33409	8.81615	5.66995e-05	0.0011023	0.000244002	5.58695
LTR13_dup466:ERVK:LTR	22	25625126	25626133	1008	+	8.39858	10.8464	0.00125973	0.0127127	0.0205625	5.45573
HERVK3-int_dup290:ERVK:LTR	19	52988329	52989576	1248	-	7.24145	9.64932	0.000672095	0.00775991	0.0156596	5.3069
HERVK9-int_dup214:ERVK:LTR	5	1581574	1584921	3348	-	12.6212	14.9727	1.34765e-05	0.000371166	0.000138325	5.10353
MER11C_dup488:ERVK:LTR	9	32392731	32393792	1062	+	6.89682	9.19825	0.00471763	0.0353355	0.0126726	4.92945
MER11D_dup105:ERVK:LTR	7	30509034	30509894	861	-	6.59076	8.84218	0.000635601	0.00753601	0.0017157	4.7615
HERVK-int_dup62:ERVK:LTR	4	9658974	9666434	7461	+	7.85442	10.0962	0.000110988	0.00189593	0.00983544	4.72964
LTR5B_dup403:ERVK:LTR	19	53420531	53421487	957	+	7.20777	9.43238	0.00029776	0.00403733	0.000807707	4.67384
MER11B_dup184:ERVK:LTR	6	26433302	26434360	1059	+	6.77244	8.94753	0.00688809	0.0474274	0.0194889	4.51612
LTR22A_dup111:ERVK:LTR	10	89398090	89398543	454	+	6.25	8.40657	0.00120046	0.0123024	0.00231642	4.45853
LTR13_dup228:ERVK:LTR	Y	13824677	13825669	993	+	6.5883	8.73333	6.86764e-06	0.000211696	7.32045e-05	4.423
MER11A_dup504:ERVK:LTR	8	74041023	74042137	1115	+	8.4513	10.5577	3.31853e-06	0.000117758	0.0038135	4.30618
MER11B_dup38:ERVK:LTR	1	225005961	225007042	1082	+	6.85622	8.95343	2.80576e-06	0.000104485	0.00502933	4.27882
HERVK3-int_dup47:ERVK:LTR	4	39541529	39542764	1236	-	7.69939	9.77988	1.02626e-06	4.52241e-05	0.000302511	4.22953
LTR13A_dup47:ERVK:LTR	6	34327553	34328170	618	-	7.23512	9.29678	0.00139555	0.0134818	0.00735468	4.17464
MER11A_dup463:ERVK:LTR	8	8134984	8135452	469	-	7.09934	9.1003	5.50106e-05	0.00109136	0.00162096	4.00266
MER9a2_dup156:ERVK:LTR	9	21433875	21434385	511	+	6.26824	8.26609	7.53492e-08	4.5278e-06	3.35489e-07	3.99404
HERVK13-int_dup60:ERVK:LTR	19	11989660	11989896	237	+	8.12209	10.1139	0.00241702	0.0206148	0.00602874	3.97738
LTR14B_dup339:ERVK:LTR	19	21095754	21095855	102	+	6.25	8.2314	0.000157165	0.00240199	0.000363155	3.94877
LTR3A_dup3:ERVK:LTR	1	92924405	92924872	468	-	6.77244	8.73833	0.000418993	0.00525032	0.00400163	3.90652
MER11A_dup462:ERVK:LTR	8	8134791	8134986	196	-	6.25	8.18473	0.00483895	0.0358381	0.00890256	3.82307
MER11A_dup466:ERVK:LTR	8	12530697	12530892	196	+	6.25	8.18473	0.00483895	0.0358381	0.00890256	3.82307
MER11B_dup37:ERVK:LTR	1	224969626	224970700	1075	+	6.25	8.18297	2.29263e-07	1.18857e-05	0.00541639	3.8184
LTR13_dup166:ERVK:LTR	8	109213400	109214406	1007	+	6.25	8.13471	0.00515925	0.0378918	0.0116627	3.69279
MER11A_dup766:ERVK:LTR	12	94606559	94607591	1033	-	6.78838	8.61784	0.000145719	0.00227977	0.00260131	3.55404
MER11C_dup597:ERVK:LTR	Y	13873584	13874651	1068	+	6.25	8.02548	2.25746e-10	3.73045e-08	5.90122e-10	3.42352
LTR22B_dup13:ERVK:LTR	3	177035723	177036218	496	-	7.7284	9.4988	0.0011422	0.0118896	0.0455128	3.41149
LTR5A_dup113:ERVK:LTR	8	7186378	7187404	1027	+	6.25	7.97581	1.05452e-08	1.03265e-06	4.79245e-08	3.30766
MER11D_dup194:ERVK:LTR	12	111994326	111995195	870	-	6.25	7.96238	0.00016375	0.00247029	0.0027349	3.277
MER11A_dup321:ERVK:LTR	5	78376036	78376251	216	+	6.25	7.94459	0.00504414	0.0372533	0.00700577	3.23685
LTR3B__dup37:ERVK:LTR	2	190234965	190235455	491	-	6.80686	8.46996	0.000271182	0.0036959	0.0116835	3.16696
MER9a3_dup357:ERVK:LTR	Y	18962730	18963240	511	-	6.41817	8.07907	1.53634e-06	6.34699e-05	1.20509e-05	3.16213
LTR5B_dup340:ERVK:LTR	19	9784066	9785035	970	-	8.43778	10.0961	0.00397727	0.0309743	0.00817541	3.15643
HERVK9-int_dup18:ERVK:LTR	1	54630776	54633691	2916	+	10.6774	12.3271	0.00448556	0.034135	0.0110657	3.13783
LTR5B_dup128:ERVK:LTR	5	157034004	157034984	981	-	7.48191	9.12906	0.000341549	0.00447058	0.0272347	3.13214
HERVK9-int_dup570:ERVK:LTR	16	3078991	3080484	1494	-	10.3449	11.9786	0.00110381	0.0115812	0.00149199	3.10307
HERVK13-int_dup56:ERVK:LTR	17	43349660	43350251	592	-	6.89682	8.50739	6.48252e-05	0.00122427	0.0406324	3.05371
LTR22_dup1:ERVK:LTR	1	224981831	224982387	557	+	6.25	7.83833	4.81997e-06	0.000161317	0.017254	3.00701
MER9a1_dup203:ERVK:LTR	Y	20449199	20449711	513	-	6.25	7.74234	2.13046e-05	0.000526441	7.77964e-05	2.81344
MER11C_dup636:ERVK:LTR	10	72881948	72883016	1069	+	9.35475	10.8387	0.00258433	0.021761	0.00386381	2.79713
HERVK22-int_dup163:ERVK:LTR	8	24386909	24387825	917	-	6.26824	7.71079	0.000663813	0.0076979	0.00214978	2.71801
MER9a2_dup134:ERVK:LTR	7	66594015	66594536	522	+	7.30022	8.73742	0.000184509	0.00272537	0.0208598	2.70795
LTR14B_dup127:ERVK:LTR	6	25981969	25982575	607	+	10.8686	12.2391	0.00127644	0.0128324	0.0265851	2.58567
HERVK9-int_dup205:ERVK:LTR	5	1580904	1580973	70	-	6.25	7.57251	0.00277279	0.0230543	0.00534622	2.50101
LTR5_Hs_dup242:ERVK:LTR	6	95560623	95561586	964	-	7.77139	9.05461	0.000386898	0.00488542	0.0274731	2.43382
MER11A_dup450:ERVK:LTR	7	143122704	143123024	321	-	6.5769	7.82736	0.000538879	0.00653576	0.00656804	2.37917
HERVK14C-int_dup72:ERVK:LTR	15	45235064	45242440	7377	-	6.25	7.45619	1.21755e-06	5.27738e-05	4.8397e-06	2.30728
MER11A_dup465:ERVK:LTR	8	12530231	12530699	469	+	7.09934	8.26943	0.000388025	0.00488542	0.0276533	2.25025
HERVK3-int_dup269:ERVK:LTR	19	21787829	21792221	4393	-	6.25	7.36908	1.231e-07	6.92501e-06	4.25478e-07	2.17208
HERVK3-int_dup294:ERVK:LTR	19	58306515	58307228	714	+	10.3815	11.4648	5.00783e-05	0.00101074	0.0137597	2.11886
MER11A_dup778:ERVK:LTR	13	38211522	38212568	1047	-	6.5883	7.64322	0.00290287	0.023985	0.0320621	2.07759
LTR22B1_dup82:ERVK:LTR	9	96856467	96856679	213	-	6.33409	7.32955	9.70052e-06	0.00028498	6.29491e-05	1.99371
LTR13A_dup141:ERVK:LTR	17	7046757	7047718	962	-	6.5883	7.44905	0.00128956	0.0129151	0.0235258	1.81598
HERVK22-int_dup119:ERVK:LTR	6	57071114	57074287	3174	+	11.6591	12.4993	1.26217e-06	5.38255e-05	0.00109256	1.79026
LTR3B__dup16:ERVK:LTR	1	210342980	210343473	494	+	6.25	6.98502	0.00118987	0.0122413	0.00344219	1.66442
HERVK3-int_dup48:ERVK:LTR	4	39542763	39543761	999	-	8.10256	8.80917	1.46767e-07	8.08442e-06	0.0279363	1.63196
LTR13A_dup96:ERVK:LTR	11	355293	355340	48	-	6.97472	6.25	0.00482025	0.0358381	0.0122411	-1.65258
HERVK9-int_dup528:ERVK:LTR	12	105303345	105308170	4826	-	9.03436	8.22417	3.14761e-08	2.44773e-06	0.00760049	-1.75343
MER9a3_dup159:ERVK:LTR	5	242196	242652	457	+	10.9925	10.0018	4.41839e-05	0.000912673	0.0270597	-1.98711
MER9a3_dup540:ERVK:LTR	20	1671519	1672027	509	-	7.47729	6.3583	0.000224073	0.00315638	0.00126762	-2.17194
LTR5_Hs_dup602:ERVK:LTR	20	35262124	35263091	968	-	11.4435	10.253	0.000104261	0.00181359	0.0437749	-2.28226
MER9a2_dup31:ERVK:LTR	2	101174744	101175255	512	-	7.8386	6.59076	0.00064011	0.00755558	0.00800857	-2.37486
MER11B_dup241:ERVK:LTR	8	20175148	20175612	465	-	8.06661	6.7924	0.00257635	0.021761	0.0400253	-2.41866
MER11A_dup351:ERVK:LTR	5	180828431	180829593	1163	+	10.9049	9.55829	2.02634e-12	8.97448e-10	2.52257e-06	-2.54308
MER11C_dup467:ERVK:LTR	8	109319795	109320864	1070	-	10.1194	8.70636	0.00574351	0.0409322	0.0168769	-2.66305
LTR5A_dup186:ERVK:LTR	10	29426711	29427740	1030	+	14.1305	12.6427	0.000226827	0.00315647	0.000329562	-2.80457
MER11A_dup43:ERVK:LTR	1	158980065	158981082	1018	+	9.13675	7.64033	4.62349e-08	3.30392e-06	6.18466e-05	-2.82142
MER11C_dup325:ERVK:LTR	6	56719652	56720355	704	-	8.53721	6.94227	0.0022012	0.0192714	0.0329078	-3.02082
LTR5_Hs_dup152:ERVK:LTR	3	196944080	196945028	949	+	10.8771	9.15277	0.00673084	0.0465694	0.0214278	-3.30427
MER11C_dup377:ERVK:LTR	7	50845128	50846181	1054	+	9.47849	7.6404	0.0002085	0.00301102	0.0258973	-3.57537
LTR22A_dup76:ERVK:LTR	7	93121101	93121548	448	-	8.656	6.80686	0.00407333	0.0313991	0.0211842	-3.60285
MER9a1_dup112:ERVK:LTR	6	29881318	29881829	512	-	9.58766	7.68883	0.000236511	0.00327401	0.0132816	-3.72909
LTR13A_dup3:ERVK:LTR	1	11912413	11913376	964	-	8.28868	6.3468	0.00270438	0.0226278	0.00660154	-3.84206
MER11C_dup535:ERVK:LTR	X	46489700	46490287	588	-	8.33453	6.29811	0.00106182	0.0113203	0.00246996	-4.10225
MER11B_dup423:ERVK:LTR	13	99494264	99495347	1084	-	9.18103	7.11074	0.000975225	0.0105245	0.0141226	-4.19969
MER11D_dup218:ERVK:LTR	17	7168880	7169774	895	+	13.6711	11.5948	1.3654e-08	1.24487e-06	0.0055764	-4.21737
LTR5_Hs_dup59:ERVK:LTR	1	160652139	160653095	957	+	9.09995	6.99362	0.0001068	0.00184562	0.00252955	-4.30595
MER11C_dup626:ERVK:LTR	10	45999335	46000000	666	-	8.71294	6.58853	0.000379667	0.00482615	0.00244088	-4.36025
LTR5_Hs_dup49:ERVK:LTR	1	149092877	149093849	973	-	12.9034	10.713	3.47515e-05	0.000765691	0.000177292	-4.56449
MER9a1_dup155:ERVK:LTR	7	151738391	151738869	479	+	8.49284	6.25	0.00166392	0.0150664	0.00467913	-4.73328
MER11C_dup207:ERVK:LTR	4	58742956	58744031	1076	-	10.6395	8.3906	3.34032e-06	0.000117758	0.00281093	-4.75327
MER11C_dup293:ERVK:LTR	5	140621244	140622310	1067	+	9.41118	7.14813	0.000521035	0.00637786	0.0109895	-4.80006
HERVK9-int_dup352:ERVK:LTR	8	126008824	126013477	4654	+	8.56347	6.29811	0.000226091	0.00315647	0.000363938	-4.80774
MER9a1_dup111:ERVK:LTR	6	29875650	29876162	513	-	8.51762	6.25	2.11481e-05	0.000526441	7.61266e-05	-4.81529
MER11C_dup580:ERVK:LTR	X	148256565	148257624	1060	-	10.6722	8.35374	7.42099e-05	0.00136258	0.0218447	-4.9879
MER11C_dup699:ERVK:LTR	12	14745643	14746722	1080	-	10.5075	8.14852	0.000370164	0.00472809	0.0246715	-5.13015
LTR13_dup141:ERVK:LTR	7	99415045	99416023	979	-	11.0539	8.59519	0.000549909	0.00661484	0.0435492	-5.49718
MER11B_dup172:ERVK:LTR	5	151729381	151730458	1078	-	14.8987	12.3982	0.000510558	0.00627868	0.000500737	-5.65904
HERVK22-int_dup136:ERVK:LTR	7	43809885	43810206	322	+	9.89831	7.27939	0.00517524	0.037904	0.024672	-6.1429
MER11C_dup645:ERVK:LTR	10	105677185	105678259	1075	+	10.3728	7.72411	0.000139002	0.00221399	0.00894614	-6.27113
MER11C_dup132:ERVK:LTR	3	79325519	79326514	996	+	9.93647	7.12938	0.00123415	0.0125047	0.0154844	-6.99871
LTR3A_dup39:ERVK:LTR	7	43808543	43809016	474	+	11.4561	8.52212	0.000136066	0.00218035	0.00158517	-7.64202
LTR13A_dup174:ERVK:LTR	19	58584237	58585172	936	+	10.5763	7.58352	0.00139713	0.0134818	0.00359133	-7.95997
LTR5_Hs_dup361:ERVK:LTR	Y	6748889	6749855	967	+	10.3249	7.17779	3.46857e-05	0.000765691	0.00044659	-8.85892
LTR3_dup82:ERVK:LTR	19	58314840	58315267	428	+	9.44898	6.25	9.49368e-05	0.00166234	0.000258983	-9.18312
MER11C_dup540:ERVK:LTR	X	52235925	52236998	1074	+	9.58735	6.25	2.85635e-05	0.000680377	0.00010309	-10.1075
LTR13_dup357:ERVK:LTR	17	43242915	43243944	1030	+	11.0929	7.55477	0.0022199	0.019371	0.0202317	-11.6165
MER11B_dup33:ERVK:LTR	1	204346638	204346758	121	-	16.2391	12.4661	0.00668949	0.0464226	0.00663429	-13.6712
HERVK9-int_dup254:ERVK:LTR	6	29876165	29880725	4561	-	11.3873	6.63641	3.35017e-07	1.67129e-05	2.39432e-06	-26.9255

## Sheet: S1E MDM - HERVK
S1 Table. Differentially transcribed retroelements
E. Differentially transcribed HERVK in primary human MDM: 5Gy vs 0Gy
Feature	Chr	Start	Stop	Length	Strand	Log2_Mean_Macrophages_0Gy	Log2_Mean_Macrophages_5Gy	ANOVA_Uncorrected_Pvalue	ANOVA_Corrected_Pvalue	PostHoc_Pvalue_Macrophages_5Gy_vs_Macrophages_0Gy	Linear_FoldChange_Macrophages_5Gy_vs_Macrophages_0Gy
HERVK-int_dup103:ERVK:LTR	7	4591993	4599432	7440	-	7.69922	11.2181	0.00177205	0.0158823	0.00630965	11.4626
HERVK22-int_dup112:ERVK:LTR	6	26259073	26260008	936	+	6.88701	9.83361	1.94131e-06	7.77702e-05	1.58119e-05	7.7093
HERVK3-int_dup99:ERVK:LTR	6	32563290	32566890	3601	-	6.25	9.11595	4.93033e-05	0.00100275	7.64386e-05	7.29016
LTR13_dup397:ERVK:LTR	19	17407241	17408245	1005	-	6.60458	9.33085	0.000163052	0.00247029	0.000458738	6.61741
LTR5_Hs_dup127:ERVK:LTR	3	101691893	101692861	969	+	6.9942	9.71666	0.000993592	0.0106791	0.00192784	6.59996
HERVK3-int_dup96:ERVK:LTR	6	32475495	32477330	1836	-	6.25	8.82048	2.24387e-08	1.91381e-06	6.20508e-08	5.94008
LTR22B1_dup83:ERVK:LTR	9	131612169	131612263	95	-	8.09357	10.6269	6.36907e-05	0.0012115	0.000127985	5.789
HERVK9-int_dup106:ERVK:LTR	3	126093200	126094719	1520	+	6.25	8.45236	1.67467e-09	2.21391e-07	3.59051e-09	4.60231
LTR5_Hs_dup68:ERVK:LTR	1	224339831	224340798	968	+	6.31306	8.49525	3.0339e-08	2.4308e-06	9.99314e-08	4.53839
LTR22A_dup60:ERVK:LTR	6	26257219	26257617	399	+	6.50583	8.67268	4.28149e-05	0.000891359	0.000114636	4.49042
HERVK-int_dup16:ERVK:LTR	1	150634650	150634829	180	+	6.57633	8.7127	8.1738e-05	0.00148024	0.000279193	4.39657
LTR5_Hs_dup41:ERVK:LTR	1	146381151	146382090	940	+	6.80074	8.91902	0.00459097	0.0345827	0.00733869	4.34176
HERVK9-int_dup26:ERVK:LTR	1	150654651	150659225	4575	+	8.59815	10.6962	0.000358913	0.00463583	0.0236759	4.28143
HERVKC4-int_dup8:ERVK:LTR	6	27188071	27190816	2746	+	7.26737	9.33703	0.00148528	0.0139754	0.00985574	4.19786
HERVK13-int_dup57:ERVK:LTR	17	43350543	43350758	216	-	6.50373	8.52118	3.64915e-05	0.000790848	0.000115883	4.0487
LTR22A_dup61:ERVK:LTR	6	26260009	26260461	453	+	6.25	8.18012	5.65204e-05	0.0011023	0.000132727	3.81086
HERVK14C-int_dup3:ERVK:LTR	1	247106028	247107766	1739	+	6.25	8.1767	4.19279e-07	2.03229e-05	1.08481e-06	3.80184
HERVK-int_dup40:ERVK:LTR	3	101698340	101699951	1612	+	9.28203	11.1599	0.00322806	0.0261009	0.00180328	3.67542
LTR13A_dup156:ERVK:LTR	19	9790952	9791594	643	-	6.25	8.10784	0.00612211	0.043165	0.0104561	3.62464
MER11C_dup738:ERVK:LTR	13	91488412	91489432	1021	+	6.74024	8.53151	0.00154863	0.0144175	0.0101254	3.46118
HERVK-int_dup39:ERVK:LTR	3	101692862	101698340	5479	+	11.9128	13.6946	0.00191884	0.0170822	0.00308833	3.43852
HERVK-int_dup17:ERVK:LTR	1	155627729	155629344	1616	-	7.15931	8.92438	0.00114996	0.0119235	0.0365946	3.39891
HERVK13-int_dup54:ERVK:LTR	17	43347911	43348633	723	-	9.84576	11.5753	2.86233e-07	1.45538e-05	0.00285554	3.31625
MER11B_dup436:ERVK:LTR	14	91239733	91240822	1090	-	6.37613	8.03656	4.66638e-05	0.000956427	0.024409	3.1611
LTR22C2_dup22:ERVK:LTR	4	147072635	147073096	462	-	6.25	7.90673	1.02847e-05	0.000295572	2.52987e-05	3.15301
LTR5_Hs_dup70:ERVK:LTR	1	246082685	246083636	952	+	6.25193	7.88748	3.40688e-05	0.000763373	8.17421e-05	3.10705
HERVK-int_dup18:ERVK:LTR	1	155629344	155634877	5534	-	10.5887	12.2226	0.000359435	0.00463583	0.0138318	3.10346
LTR22B2_dup25:ERVK:LTR	X	65195573	65196169	597	+	6.76132	8.37912	0.00398381	0.0309743	0.0131814	3.06907
HERVK22-int_dup352:ERVK:LTR	13	24926144	24927035	892	+	6.25	7.832	0.000326496	0.00435988	0.000717566	2.99385
MER11C_dup319:ERVK:LTR	6	36148338	36149403	1066	-	6.63956	8.20715	0.0026937	0.0226099	0.00698174	2.96409
LTR13_dup328:ERVK:LTR	16	29470992	29471999	1008	+	6.25	7.79502	0.00165196	0.0150096	0.00181015	2.91808
LTR13_dup330:ERVK:LTR	16	30210336	30211343	1008	+	6.25	7.79502	0.00165196	0.0150096	0.00181015	2.91808
LTR13_dup457:ERVK:LTR	21	45662487	45663481	995	+	7.07852	8.56335	0.00257785	0.021761	0.0422176	2.79885
LTR13A_dup145:ERVK:LTR	17	43350760	43351750	991	-	10.3781	11.8308	2.0103e-06	7.93317e-05	0.0281553	2.73723
LTR3B__dup176:ERVK:LTR	13	19817339	19817822	484	-	6.26368	7.71493	3.25366e-05	0.00075462	0.00405497	2.73446
HERVK22-int_dup89:ERVK:LTR	4	133991005	133994066	3062	-	6.5765	7.95333	0.000894577	0.00989649	0.00542874	2.59698
HERVK11-int_dup251:ERVK:LTR	15	40689452	40690090	639	-	8.22183	9.59579	0.00397533	0.0309743	0.0161443	2.59182
MER11A_dup804:ERVK:LTR	13	95669666	95670601	936	-	8.97378	10.346	6.923e-05	0.00128904	0.0421225	2.58863
LTR5_Hs_dup50:ERVK:LTR	1	150632808	150632885	78	+	8.49227	9.85547	5.5311e-05	0.00109136	0.0350486	2.57254
MER11C_dup39:ERVK:LTR	1	173695856	173696284	429	+	7.59657	8.90906	0.000147696	0.0022971	0.0257503	2.48368
MER11A_dup57:ERVK:LTR	1	182045245	182046257	1013	-	6.37613	7.62883	0.00400788	0.0309849	0.0113769	2.38287
HERVK3-int_dup279:ERVK:LTR	19	51807486	51811585	4100	-	10.302	11.5481	0.00433715	0.0332389	0.0212456	2.37207
MER9a2_dup65:ERVK:LTR	3	180578214	180578865	652	+	6.64952	7.85713	0.000142069	0.00224929	0.00146806	2.30955
HERVK9-int_dup295:ERVK:LTR	7	43862024	43863906	1883	-	6.25	7.43972	0.000216457	0.00309359	0.000484138	2.28108
HERVKC4-int_dup11:ERVK:LTR	6	27192219	27194239	2021	+	6.25	7.41043	3.38826e-05	0.000763373	8.08135e-05	2.23524
HERVK9-int_dup583:ERVK:LTR	17	6876861	6881020	4160	-	11.6961	12.7251	1.87326e-09	2.35853e-07	0.00975409	2.04063
LTR13_dup373:ERVK:LTR	17	43333691	43334680	990	-	6.25	7.26859	0.00148323	0.0139754	0.00156772	2.02594
LTR13_dup129:ERVK:LTR	6	111607681	111608674	994	+	6.64183	7.63342	0.00642348	0.0449221	0.0484132	1.98837
MER11B_dup446:ERVK:LTR	16	31516735	31517817	1083	+	6.25	7.21955	0.00219972	0.0192714	0.00436923	1.95823
LTR22A_dup126:ERVK:LTR	13	24925662	24926143	482	+	6.25	7.13101	0.00389638	0.0307523	0.00745232	1.84167
LTR5_Hs_dup308:ERVK:LTR	8	143287290	143288251	962	-	6.25	7.10412	0.000624579	0.00743868	0.00133141	1.80766
MER11C_dup38:ERVK:LTR	1	171722930	171723980	1051	-	8.0764	8.88122	0.00674587	0.0465694	0.0407031	1.74693
MER9a2_dup276:ERVK:LTR	18	49530479	49531020	542	-	6.69837	7.33256	0.000209541	0.00301102	0.00960176	1.55207
HERVK3-int_dup115:ERVK:LTR	8	57466018	57466172	155	+	14.0675	14.6747	9.6807e-21	2.55958e-17	1.09205e-08	1.52324
HERVK3-int_dup295:ERVK:LTR	19	58307323	58310256	2934	+	13.5818	12.9919	1.01435e-05	0.000294718	0.000330784	-1.50508
MER11C_dup624:ERVK:LTR	10	38099934	38100997	1064	-	10.2595	9.53191	5.00263e-11	1.35957e-08	0.001057	-1.65593
MER9a1_dup18:ERVK:LTR	1	154679406	154679909	504	+	11.8961	11.1545	2.03657e-12	8.97448e-10	0.00124373	-1.67208
LTR14B_dup72:ERVK:LTR	3	128920573	128921195	623	+	12.0042	11.1681	0.000115149	0.00193919	0.0400073	-1.78521
MER11C_dup697:ERVK:LTR	12	10945286	10946368	1083	-	10.2501	9.37814	0.00212386	0.0187183	0.0236284	-1.83009
MER9a2_dup214:ERVK:LTR	10	79975575	79976085	511	-	7.29937	6.42442	0.00157529	0.0145124	0.00705853	-1.83394
HERVK14-int_dup187:ERVK:LTR	X	135745315	135746686	1372	+	10.6654	9.77033	1.12378e-10	2.28559e-08	0.000776348	-1.85975
HERVK3-int_dup90:ERVK:LTR	5	71573256	71577918	4663	+	11.226	10.3099	0.0033778	0.0270633	0.0163949	-1.88702
LTR22C0_dup12:ERVK:LTR	3	57279676	57280136	461	+	8.74347	7.7451	3.74249e-05	0.000804483	0.00771026	-1.99775
HERVK3-int_dup126:ERVK:LTR	X	57106403	57108950	2548	+	7.43008	6.42442	0.00391747	0.0308268	0.0148417	-2.00787
MER11C_dup678:ERVK:LTR	11	60217545	60218617	1073	+	7.45131	6.35868	0.00226877	0.0195395	0.00680765	-2.13262
HERVK14-int_dup40:ERVK:LTR	3	128921368	128922058	691	+	11.6697	10.5676	3.57577e-05	0.00078135	0.00639202	-2.14674
HERVK14-int_dup42:ERVK:LTR	3	128922808	128923595	788	+	11.7273	10.6209	8.80858e-05	0.00156308	0.00286533	-2.15296
MER9a2_dup201:ERVK:LTR	10	4986132	4986643	512	-	9.301	8.18592	8.16175e-06	0.000245223	0.0243788	-2.16606
LTR22B1_dup136:ERVK:LTR	19	6567948	6568405	458	-	7.54129	6.41221	5.75579e-06	0.000183399	3.20156e-05	-2.18718
LTR22B_dup22:ERVK:LTR	4	114479512	114480032	521	+	9.05099	7.88514	4.20843e-06	0.000144508	0.00694709	-2.24365
LTR5_Hs_dup316:ERVK:LTR	9	33514868	33515836	969	-	8.38041	7.12365	0.000202925	0.00296427	0.0108298	-2.38959
LTR22E_dup4:ERVK:LTR	1	156189246	156189713	468	-	7.63808	6.34915	0.00138212	0.0134818	0.00257383	-2.44348
LTR13_dup364:ERVK:LTR	17	43274830	43275521	692	+	8.29426	6.99629	0.00155929	0.0144659	0.0210415	-2.45884
HERVK3-int_dup282:ERVK:LTR	19	52331979	52332825	847	+	9.78436	8.47897	4.2289e-07	2.03229e-05	0.00283624	-2.4715
HERVK3-int_dup42:ERVK:LTR	3	46429394	46430639	1246	+	7.58285	6.26816	3.17829e-05	0.000743664	7.44339e-05	-2.48749
LTR5B_dup154:ERVK:LTR	7	72951214	72952196	983	+	7.95759	6.62986	2.07595e-05	0.000526441	0.0085691	-2.51009
MER11C_dup113:ERVK:LTR	2	210058856	210059021	166	+	8.05126	6.72096	0.000492926	0.00611876	0.00288483	-2.51455
HERVK9-int_dup110:ERVK:LTR	3	129902413	129906802	4390	+	7.91098	6.51635	2.69432e-05	0.000647616	0.000180701	-2.62921
LTR14_dup84:ERVK:LTR	22	20818928	20819480	553	-	9.01043	7.45526	0.00123439	0.0125047	0.00566487	-2.93869
LTR13_dup57:ERVK:LTR	3	39417234	39418226	993	+	9.34561	7.78218	0.0028249	0.0234139	0.0084124	-2.95556
LTR5B_dup156:ERVK:LTR	7	75412888	75413870	983	-	8.54859	6.95862	0.000153397	0.00235803	0.00807085	-3.01043
LTR5B_dup424:ERVK:LTR	20	34252112	34253095	984	-	8.10293	6.50373	0.00134353	0.0133102	0.00549311	-3.02977
HERVK13-int_dup29:ERVK:LTR	9	90903226	90904617	1392	+	8.56792	6.87319	0.000126537	0.00206521	0.00498533	-3.23717
HERVK9-int_dup291:ERVK:LTR	7	35910686	35912115	1430	+	8.47784	6.7177	0.000179908	0.00267404	0.00399559	-3.38731
HERVK-int_dup93:ERVK:LTR	6	42894674	42900373	5700	-	9.22528	7.45268	0.000957215	0.0103724	0.0311653	-3.41669
MER11B_dup249:ERVK:LTR	8	57597202	57598283	1082	+	11.7708	9.92415	2.62613e-11	8.67936e-09	1.90216e-06	-3.59657
HERVK13-int_dup30:ERVK:LTR	9	90904718	90906293	1576	+	8.85379	6.92673	0.00147695	0.0139754	0.0093826	-3.80279
LTR22C2_dup14:ERVK:LTR	3	161277428	161277910	483	+	9.69688	7.62952	0.000152147	0.0023525	0.00429817	-4.1912
LTR5B_dup62:ERVK:LTR	2	186520907	186521052	146	+	9.08078	6.95862	0.00537818	0.0389586	0.00486595	-4.35343
LTR5_Hs_dup95:ERVK:LTR	2	186521529	186522372	844	+	10.5037	8.28214	0.00275022	0.0229388	0.00177076	-4.66396
HERVK9-int_dup89:ERVK:LTR	3	38425896	38426626	731	+	10.1456	7.88514	6.82381e-05	0.00127958	0.00149411	-4.79159
MER11A_dup87:ERVK:LTR	2	71444434	71445593	1160	+	10.6213	8.31723	0.00136483	0.013465	0.00204215	-4.93853
LTR13__dup16:ERVK:LTR	9	90901445	90902406	962	+	9.683	7.24483	0.00140594	0.0135175	0.00285349	-5.41956
LTR5B_dup442:ERVK:LTR	KI270744.1	152678	153631	954	+	11.935	9.49126	2.21136e-06	8.59828e-05	0.00178947	-5.4404
LTR22B_dup30:ERVK:LTR	5	150809220	150809721	502	+	9.35142	6.57589	1.77269e-05	0.000459509	3.88304e-05	-6.84724
LTR5B_dup91:ERVK:LTR	4	40541	41494	954	-	13.0024	9.99109	1.88836e-06	7.68126e-05	0.00115212	-8.06281
