# Supplementary material for: Response of human macrophages to gamma radiation is mediated via expression of endogenous retroviruses
Source: PLoS Pathog. 2021 Feb 8;17(2):e1009305. doi: 10.1371/journal.ppat.1009305 (PMC7895352; doi:10.1371/journal.ppat.1009305)
Supplement: S2 Table — (A) Complementary regions to shRNA-Env1; (B) Complementary regions to shRNA-Env1070. (XLSX) [file ppat.1009305.s008.xlsx]

## Sheet: S2A shRNA-Env1
# [ GGGenome | 2020-07-12 11:59:05 ]
# database	Human genome, GRCh38/hg38 (Dec, 2013)					S2 Table. Regions in human genome complementary to HERVK HML-2 env shRNAs with or without one mismatch
# query	CCTGAACATCCAGAATTAT					A. Complementary regions to shRNA-Env1
# count	31
# query	ATAATTCTGGATGTTCAGG
# count	39
# name	strand	start	end	locus	element	alias	snippet	snippet_pos	snippet_end	query	sbjct (Mismatches)	align	edit	match	mis	del	ins
chr1	+	13214467	13214485	1p36.21b	HERV-K HML-2	K(OLDAL023753), K6, K76	GGATCAGGTTTATAGAAAGTTACAATCACCCTATCCATGGAAATGGGGTGAAAAGCGAATTTCATCACCTCGACCAAAGTTAGTTAGTCCTGTTACTGGTCCTGAACATCCAGAATTATGAAAGCTTACTGTGGCCTCACACCACATTAGAATTTGGTCTGAAAATCAAGCTATAGGAACAAGAGATCGTAAGCCATATTATACTATTAACTTAAATTC	13214367	13214585	CCTGAACATCCAGAATTAT	CCTGAACATCCAGAATTAT	|||||||||||||||||||	===================	19	0	0	0
chr1	+	13360206	13360224	1p36.21c	HERV-K HML-2-like	K6, K76	GGATCAGGTTTATAGAAAGTTACAATCACCCTATCCATGGAAATGAGGTGAAAAGCGAATTTCATCACCTCGACCAAAGTTAGTTAGTCCTGTTACTGGTCCTGAACATCCAGCATTATGAAAGCTTACTGTGGCCTCACACCACATTAGAATTTGGTCTGAAAATCAAGCTATAGGAACAAGAGATCATAAGCCATATTATACTATTAACCTAAATTC	13360106	13360324	CCTGAACATCCAGAATTAT	CCTGAACATCCAGCATTAT	||||||||||||| |||||	=============X=====	18	1	0	0
chr1	+	75381436	75381454	1p31.1	HERV-K HML-2	K4, K116, ERVK-1	CAAACATAAGCATAAAAAATTGCAGTCTTTCTACCCTTGGGAATGGGGAGAAAAAGGAATCTCTACCCCAAGACCAAAAATAGTAAGTCCTGTTTCTGGTCCTGAACATCCAGAATTATGGAGGCTTACTGTGGCCTCACACCACATTAGAATTTGGTCTGGAAATCAAACTTTAGAAACAAGAGATCGTAAGCCATTTTATACTGTCGACCTAAATTC	75381336	75381554	CCTGAACATCCAGAATTAT	CCTGAACATCCAGAATTAT	|||||||||||||||||||	===================	19	0	0	0
chr1	+	160697994	160698012	1q23.3	HERV-K HML-2	K110, K18, K(C1a), ERVK-18	CAAACATAAGCATAAAAAATTACAGTCTTTCTACCTTTGGGAATGGGAAGAAAAAGGAATCTCTACCCCAAGACCAAAAATAATAAGTCCTGTTTCTGGTCCTGAACATCCAGAATTGTGGAGGCTTACTGTGGCCTCACACCACATTAGAATTTGGTCTGGAAATCAAACTTTAGAAACAAGATATCGTAAGCCATTTTATACTATCGACCTAAATTC	160697894	160698112	CCTGAACATCCAGAATTAT	CCTGAACATCCAGAATTGT	||||||||||||||||| |	=================X=	18	1	0	0
chr1	+	242458510	242458528	1q43	HERV-K HML-2-like		TCCCCTATTATATTGTACATTTAACTCCTTTTTTCCTCTTAAGTGGAAAGGGGCAGGGGTTGCCCCTCCAAAGCCAAGGCTCATTGTTCCCCACTTAGGACCTGAACATTCAGAATTATGGAGATTAACAATAGCTATGACTGGTATGAGAGTTTGGGCTGGAGAAAGTGTTATAAGTAAATCCACCTTGTCACCTCAAAATATGTATACTATCTATAT	242458410	242458628	CCTGAACATCCAGAATTAT	CCTGAACATTCAGAATTAT	||||||||| |||||||||	=========X=========	18	1	0	0
chr1_KI270766v1_alt	+	157931	157949		HERVK-int		GGATCAGGTTTATAGAAAGTTACAATCACCCTATCCATGGAAATGGGGTGAAAAGCGAATTTCATCACCTCGACCAAAGTTAGTTAGTCCTGTTACTGGTCCTGAACATCCAGAATTATGAAAGCTTACTGTGGCCTCACACCACATTAGAATTTGGTCTGAAAATCAAGCTATAGGAACAAGAGATCGTAAGCCATATTATACTATTAACTTAAATTC	157831	158049	CCTGAACATCCAGAATTAT	CCTGAACATCCAGAATTAT	|||||||||||||||||||	===================	19	0	0	0
chr2	+	101242971	101242989	2q11.2	HERVK11D-int		TCCCCTATTATATCGTAGATTTAACTCCTTTTTTCCTTTTAAGTGGAAAGGGGCAGGGGTTGCCCCTCCAAAGCCAAGGCTCGTTGTTCCCCACTTAGGACCTGAACATTCAGAATTATGGAGATTAACCATAGCTATGACTGGTTTGAGAGTTTGGGCTGGAGAAAGTGTTATAAGTAAATCCACCTTGTCACCTCAAAAACTAAGACAACAGATTAA	101242871	101243089	CCTGAACATCCAGAATTAT	CCTGAACATTCAGAATTAT	||||||||| |||||||||	=========X=========	18	1	0	0
chr3	+	75557914	75557932	3p12.3	HERV-K HML-2		AGACCAAGTTTATAGAAGGCTAGAATGACCCTATCCATGGAAATGGGGTGAAATGGGGATTTCATCACCCCGACCAAAGTTAGTTAGTCCTGTTGTTGTTCCTGAACACCCAGAATTATAGAAGCTTACTGTGGCCTCATACCACACTAGAATTTGGTCTGAAAATCAAGTTATGGGAACAAAAAATCATAAGCCATATTATACTCTTAACCTAAATTC	75557814	75558032	CCTGAACATCCAGAATTAT	CCTGAACACCCAGAATTAT	|||||||| ||||||||||	========X==========	18	1	0	0
chr3	+	101698996	101699014	3q12.3	HERV-K HML-2	K(II), ERVK-5	CAAACATAAGCATAAAAAATTACAGTCTTTCTACCCTTGGGAATGGGGAGAAAAAGGAATCTCTACCCCAAGACCAGAAATAATAAGTCCTGTTTCTGGTCCTGAACATCCAGAATTATGGAGGCTTTGGCCTGACACCACATTAGAATTTGGTCTGGAAATCAAACTTTAGAAACAAGAGATCGTAAGCCATTTTATACTATCGACCTAAATTCCAGT	101698896	101699114	CCTGAACATCCAGAATTAT	CCTGAACATCCAGAATTAT	|||||||||||||||||||	===================	19	0	0	0
chr3	+	125897743	125897761	3q21.2	HERV-K HML-2	K(I), ERVK-4	CAAACATAAGCATAAAAAATTGCAGTCTTTCTACCCTTAGGAATGAGGAGAAAAAGGAATCTCTACCCCAAGACCAAAAATAATAAGTCCTGTTTCTGGTCCTGAACATCCAGAATTATGGAGGCTTACTGTGGCCTCACACCACATTAGAATTTGGTCTGGAAATCAAACTTTAGAAACAAGAGATCATAAGCCATTTTATACTATCGACCTAAATTC	125897643	125897861	CCTGAACATCCAGAATTAT	CCTGAACATCCAGAATTAT	|||||||||||||||||||	===================	19	0	0	0
chr3	+	165546788	165546806	3q26.1	HERVK11D-int		GGGCAATACTATAGGGAGACCCCCTGAAACTATTGCTACAGAATAAAATATGAAAGGGGTTGTCCCTCCAAAGCCAAGGCTCGTTGTTCCCCACTTCGGACCTGAACATTCAGAATTATGGAGATTAACCATAGCTATGACTGGTATGAGGGTTTGGGCTGGAGAAAGTGTTATAAGTAAATCCACCTTGTCACCTCGAAAACTAAGACAACAGACTGA	165546688	165546906	CCTGAACATCCAGAATTAT	CCTGAACATTCAGAATTAT	||||||||| |||||||||	=========X=========	18	1	0	0
chr4	+	9129295	9129313	4p16.1a	HERV-K HML-2	K17b	AGACTAGGTTTATAGAAGGTGAGAATCACCCTATCCATGGAAATGGGGTGAAAAGAGGATTTCATCACCCCGACCAAAGTTAGTTAGTCCTGTTGTTGGTCCTGAACACCCAGAATTATGGAAGCTCACTGTGGCCTCGTACCACATTAGAATTTTGTCTGGAAATCAAGTTATGGGAACAAGAAACCATAAGCCATATTATACTATTAACCTAAATTA	9129195	9129413	CCTGAACATCCAGAATTAT	CCTGAACACCCAGAATTAT	|||||||| ||||||||||	========X==========	18	1	0	0
chr4	+	9665468	9665486	4p16.1b	HERV-K HML-2-like	K50c	AGACCAGGTTTATAGAAGGCTAGAATCACCCTATCCATGGAAATGGGGTGAAAAGGGGATTCCATCACCCCGACCAAAGTTAGTTAGTCCTGTTGTTGGTCCTGAACACCCAGAATTATGAAAGCTCACTGTGGCCTCGTACCACATTAGAATTTGGTCTGGAAATCAAGTTATGGGAACAAGAAATCATAAGCCATATTATACTATTAACCTAAATTC	9665368	9665586	CCTGAACATCCAGAATTAT	CCTGAACACCCAGAATTAT	|||||||| ||||||||||	========X==========	18	1	0	0
chr4	+	68601489	68601507	4q13.2	HERV-K HML-2-like		AGACCAGGTTTATAGAAGGTTAGAATCACCCTATCCATGGAAATGGGGTGAAAAGGGAATTTCATCACCTCGACCACAGTTAGTTACTCCTGTTACTGGTCCCGAACATCCAGAATTATGGAAGCTTACTGTGGCCTCACACCACATTAGAATTTGATCTGGAAATCAAGTTATGGGAACAAGAAATCATAAGCCATATTATACTATTAACTTAAATTC	68601389	68601607	CCTGAACATCCAGAATTAT	CCCGAACATCCAGAATTAT	|| ||||||||||||||||	==X================	18	1	0	0
chr4	+	165000885	165000903	4q32.3	HERV-K HML-2	K5, ERVK-12	CAAACATAAGCATAAAAAATAACAGTCTTTCTACCCTTGGGAATGGGGAGAAGAAGGAATCTCTACCCCAAGACCAAAAATAATAAGTCCTGTTTCTGGTCCTGAACATCCAGAATTAGGGAGGCTTACTGTGGCCTCATACCTCATAGAATTTGGTCTGGAAATCAAACTTTAGAAACGAGATTGTAAGCCATTTTATACTATCGACCTAAATTCCAG	165000785	165001003	CCTGAACATCCAGAATTAT	CCTGAACATCCAGAATTAG	||||||||||||||||||	==================X	18	1	0	0
chr6	+	28690942	28690960	6p22.1	HERV-K HML-2	K(OLDAL121932), K69, K20	CAAACATAAGCACGAAAAATTATAGTCTTTCTACCCTTGAGAATGAGGAGAAAAAGAAATCTCTACTCCAAGACCAAAAATAATAAGTCCTGTTTCTGGTCCTGAACATCCAGAATTATGGAGGCTTAATGTGGCCTCATTACCATATTAGAATTTGGTCTAGAAATCAAGCTATAAAAACAAGAGATCATAAGCCGTGTTACACTATCAACCTAAATT	28690842	28691060	CCTGAACATCCAGAATTAT	CCTGAACATCCAGAATTAT	|||||||||||||||||||	===================	19	0	0	0
chr6	+	121047211	121047229	4q13.2	HERV-K HML-2		TCCCCTATTATATCGTAGATTTAACTCCTTTTTTCCTTTTAAGTAGAAAGGGGCAGGGGCTGCCCCTCCAAAGCCAAGGCTGGTTGTTCCCCACTTAGGACCTGAACATTCAGAATTATGGAGATTAACCTTAGCTATGACTGGTATGAGAGTTTGGGCTGGAGAAAGTGTTATAAGTAAATTCACTTTGTCACCTCAAAAACTAAGACAACAGATTAA	121047111	121047329	CCTGAACATCCAGAATTAT	CCTGAACATTCAGAATTAT	||||||||| |||||||||	=========X=========	18	1	0	0
chr6_GL000251v2_alt	+	180763	180781		HERVK-int		CAAACATAAGCACGAAAAATTATAGTCTTTCTACCCTTGAGAATGAGGAGAAAAAGAAATCTCTACTCCAAGACCAAAAATAATAAGTCCTGTTTCTGGTCCTGAACATCCAGAATTATGGAGGCTTAATGTGGCCTCATTACCATATTAGAATTTGGTCTAGAAATCAAGCTATAAAAACAAGAGATCATAAGCCGTGTTACACTATCAACCTAAATT	180663	180881	CCTGAACATCCAGAATTAT	CCTGAACATCCAGAATTAT	|||||||||||||||||||	===================	19	0	0	0
chr8	+	8204627	8204645	8p23.1b	HERV-K HML-2	K27	AGACCAGGTTTATAGAAGGCTAGAATCACCCTATCCATGGAAATGGGGTGAAAAGAGGATTTCATCACCCCGACCAAAGTTAGTTAGTCCTGTTTTTGGTCCTGAACACCCAGAATTATGGAAGCTCACTGTGGCCTCGTACCACATTAGAATTTGGTCTGGAAATCAAGTTATGGGAACAAGAAATCATAAGCCATATTAACTATTAACCTAAATTCC	8204527	8204745	CCTGAACATCCAGAATTAT	CCTGAACACCCAGAATTAT	|||||||| ||||||||||	========X==========	18	1	0	0
chr9	+	128855398	128855416	9q34.11	HERV-K HML-2	K31	AGACCAGGTTTATAGAAGGCTAGAATCACCCTATCCATGGAAATGGGGTGAAAAGGGGATTTCATCACCTCAACCAAAGTTAGTTAGTCCTGTTACTGCTCCTGAACATCCAGCATTATGAAAGCTTACTGTGGCCTCGCACCACATTAGAATTTGGTCTGGAAATCAAGTTATCGGAACAAGAAATCATAAGCCACATTATACTATTAACCTAAATTC	128855298	128855516	CCTGAACATCCAGAATTAT	CCTGAACATCCAGCATTAT	||||||||||||| |||||	=============X=====	18	1	0	0
chr11	+	59003674	59003692	11q12.1	HERV-K HML-2		GGACCAGGTTTATAAAAGGTGAAAATCACCCTATCCATTAAAATGGAGTAAAAAGAGAATTTCCTCACCTCGACCAAAGTTAATTAGTCCTGTTACTGGTCCTGAACATCCAGAATGATGAAAGCTTACTGTGGCCTCGCACCACATTAGAATTTGGTCTGCAAATCAAACTATAGGAACAAAAAATCGTAGGCCATATTATACTATTAACCTAAATTC	59003574	59003792	CCTGAACATCCAGAATTAT	CCTGAACATCCAGAATGAT	|||||||||||||||| ||	================X==	18	1	0	0
chr11	+	101702506	101702524	11q22.1	HERV-K HML-2	K(C11c), K36, K118, ERVK-25	CAAACATAAGCATAAAAAATTGCAGTCTTTCTACCCTTGGGAATGGGGAGAAAAAGGAATCTCTACCCCAAGACCAAAAATAGTAAGTCCTGTTTCTGGTCCTGAACATCCAGAATTATGGAGGCTTACTGTGGCCTCACACCACATTAGAATTTGGTCTGGAAATCAAACTTTAGAAACAAGAGATCGTAAGCCATTTTATACTGTCGACCTAAATTC	101702406	101702624	CCTGAACATCCAGAATTAT	CCTGAACATCCAGAATTAT	|||||||||||||||||||	===================	19	0	0	0
chr15	+	76639456	76639474	15q24.3	HERVK11D-int		TCCCCTATTATATCATAGATTTAACTCCTTTTTTCCTCTTCAGTGGAAAGGCGCAGGGATTGCCCCTCCAAAGCCAAGGCTTGTTGCTCCCCACTGAAGACCTGAACATTCAGAATTATGGAGATTAACTATAGCTATGACTGGTATGAGAGTTGGGGCTGGAGAGAGTGTTATAAGTAAATCTACTTGTCACCTTGAAAACTAAGACAACAGATTGAT	76639356	76639574	CCTGAACATCCAGAATTAT	CCTGAACATTCAGAATTAT	||||||||| |||||||||	=========X=========	18	1	0	0
chr16	+	34997759	34997777	16p11.2	HERV-K HML-2		CAAACATAAGCATAAAAAATTGCAGTCTTTCTACCCTTGGGAATGGGGAGAAAAAGGAATCTCTACCCCAAGACCAAAAATAATAAGTCCTGTTTCTGGTCCTGAACATCCAGAATTATGGAGGCTTACTGTGGCCTCACACCACATTAGAATTTGGTCTGGAAATCAAACTTTAGAAACAAGAGATCGTAAGCCATTTTATACTATCGACCTAAATTC	34997659	34997877	CCTGAACATCCAGAATTAT	CCTGAACATCCAGAATTAT	|||||||||||||||||||	===================	19	0	0	0
chr19	+	385626	385644	19p13.3	HERV-K HML-2	ERVK-22	CAAACATAAGCATAAAAAATTACAGTCTTTCTACCCTTGGGTATGGGGAGAAAAAGGAATCTCTACCCCAAGACCAAAAATAATAAGTCCTGTTTCTGGTCCTGAACATCCAGAATTATGGAGGCTTACTGTGGCCTCACACCACATTAGAATTTGGTCTGGAAATCAAACTTTAGAAACAAGAGATTGTAAGCCATTTTATACTATCCACCTAAATTC	385526	385744	CCTGAACATCCAGAATTAT	CCTGAACATCCAGAATTAT	|||||||||||||||||||	===================	19	0	0	0
chr19	+	20284778	20284796	19p12a	HERV-K HML-2	K52	TTTTGCCCTCTTTGTCTTGCCTCTTGGCCTTATTGATCCACGGTGCCTTTCCATTGCCTTTCATACTCCAAGACCAAAAATAATAAGTCCTGTTTCTGGTCCTGAACATCCAGAATTACAGAGGCTTACTGTAGCCTCATACCACATTAGAATTTGGTCTGGAAATCAAACTGTAGAAACAAGAGATCGTAAGCCATTTTATACTATCGACCTAAATTC	20284678	20284896	CCTGAACATCCAGAATTAT	CCTGAACATCCAGAATTAC	||||||||||||||||||	==================X	18	1	0	0
chr19	+	53362755	53362773	19q13.42	HERV-K HML-2	LTR13	CAAACATAAGCACAAAAAATTACAGTCTTTCTACCCTTTGGAATGGGGAGAAAAAGGAATCTCTACTCCAAGACTAAAAATAATAAGTCTTGTTTCTGGTCCTGAACATCCACAATTATGGATGCTTACTGTGGCCTCATATTGCATTAGAATTTGATCTGGAAATCAAGCTATATAAAGAAGAGATCGCAAGCCATTTTATACTATCGACCTAAATTC	53362655	53362873	CCTGAACATCCAGAATTAT	CCTGAACATCCACAATTAT	|||||||||||| ||||||	============X======	18	1	0	0
chr19_GL383576v1_alt	+	75292	75310		HERVK-int		CAAACATAAGCATAAAAAATTGCAGTCTTTCTACCCTTGGGAATGGGGAGAAAAAGGAATCTCTACCCCAAGACCAAAAATAATAAGTCCTGTTTCTGGTCCTGAACATCCAGAATTATGGAGGCTTACTGTGGCCTCACACCACATTAGAATTTGGTCTGGAAATCAAACTTTAGAAACAAGAGATCGTAAGCCATTTTATACTGTCGACCTAAATTC	75192	75410	CCTGAACATCCAGAATTAT	CCTGAACATCCAGAATTAT	|||||||||||||||||||	===================	19	0	0	0
chr20	+	34134543	34134561	20q11.22	HERV-K HML-2	K(OLDAL136419), K59	TAAAAATAAGTACAAAAGGTTAGAATCTCCCTACCCTTGGGAATGGGCAGAAAAAGGAATCTCTGCTACAAGACCAAAGATAATAAGTCCTGTCATTGGTCCTGAACATCTAGAATTATGGAGGCTTATGTGGCCTCGCACCACATTGGAATTTGGTCTGGAAATCAAGTTATAGGAACAAAAGACCGTAAGCCATCTTATACTATTGACCTAAATTCC	34134443	34134661	CCTGAACATCCAGAATTAT	CCTGAACATCTAGAATTAT	|||||||||| ||||||||	==========X========	18	1	0	0
chr22	+	18945830	18945848	22q11.21	HERV-K HML-2	K101, K(C22), ERVK-24	CAAACATAAGCATAAAAAATTGCAGTCTTTCTACCCTTGGGAATGGGGAGAAAAAGGAATCTCTACCCCAAGACCAAAAATAATAAGTCCTGTTTCTGGTCCTGAACATCCAGAATTATGGAGGCTTACTGTGGCCTCACACCACATTAGAATTTGGTCTGGAAATCAAACTTTAGAAACAAGAGATCGTAAGCCATTTTATACTGTCGACCTAAATTC	18945730	18945948	CCTGAACATCCAGAATTAT	CCTGAACATCCAGAATTAT	|||||||||||||||||||	===================	19	0	0	0
chr22	+	23545223	23545241	22q11.23	HERV-K HML-2-like	K(OLDAP0003450, KOLD345	GGCTGGACCAGGTTTATAGAAGGTTAGAATCACTCTGTCCAAGGAAATGGGGTGAAAAGGGAATTTCATCACCTTGACCAAAGTTAGTCCTGTTACTGGTCCTGAACATCCAGAATTAGGAAGCTTACTGTGGCCTCACACCACATTAGAATTTGTTCTGGAAATCAAGCTATAGGAACAAGAGATCGTAAGTCATATTATACTATCAACCTAAATTCC	23545123	23545341	CCTGAACATCCAGAATTAT	CCTGAACATCCAGAATTAG	||||||||||||||||||	==================X	18	1	0	0
chr1	-	13014475	13014493	1p36.21	HERV-K HML-2	K(OLDAL023753), K6, K76	GAATTTAAGTTAATAGTATAATATGGCTTACGATCTCTTGTTCCTATAGCTTGATTTTCAGACCAAATTCTAATGTGGTGTGAGGCCACAGTAAGCTTTCATAATTCTGGATGTTCAGGACCAGTAACAGGACTAACTAACTTTGGTCGAGGTGATGAAATTCGCTTTTCACCCCATTTCCATGGATAGGGTGATTGTAACTTTCTATAAACCTGATCC	13014375	13014593	ATAATTCTGGATGTTCAGG	ATAATTCTGGATGTTCAGG	|||||||||||||||||||	===================	19	0	0	0
chr1	-	155628670	155628688	1q22	HERV-K HML-2	K102, K(C1b), K50a, ERVK-7	GAATTTAGGTCGATAGTATAAAATGGCTTACAATCTCTTGTTTCTAAAGTTTGATTTCCAGACCAAATTCTAATGTGGTGTGAGGCCACAGTAAGCCTCCATAATTCTGGATGTTCAGGACCAGAAACAGGACTTACTATTTTTGGTCTTGGGGTAGAGATTCCTTTTTCTCCCCATTCCCAAGGGTAGAAAGACTGCAATTTTTTATGCTTATGTTTG	155628570	155628788	ATAATTCTGGATGTTCAGG	ATAATTCTGGATGTTCAGG	|||||||||||||||||||	===================	19	0	0	0
chr1	-	166607313	166607331	1q24.1	HERV-K HML-2	K12	GGAATCTAGGTTGATAGTATAATATGGCTTATGATTCTTTGTTCCTATAGTTGATTTCCAGACCAAATTCTAATATGGTGCGAGGCCACAGTAAGCTTCCATAATTCCGGATGTTCAGGACCAGTAACAGGACTAACTAACTTTGGTCAAGATGGTGAAATTCCCTTTTCACCCCATTTCCATGGATAGGGTGATTCTAACCTTCTATAAACCTGGTCC	166607213	166607431	ATAATTCTGGATGTTCAGG	ATAATTCCGGATGTTCAGG	||||||| |||||||||||	=======X===========	18	1	0	0
chr1	-	207637104	207637122	1q32.2	HERV-K HML-2		TGGAATTTAGGTTGATAGTATAAAATAGCTTACGATCTCGTTTCTAAAGTTTGATTTCTAGACCAAATTCTAATGCAGTATGAGGCCACAGTAAGCCTCCATAATTCTGGATGTTCAGGACCAGAAACAGGACTTATTATTTTTGGTCTTGGGGTAGAGATTCCTTTTTCTCCCTATTCCCAAGGGTAGAAAGACTGTAATTTTTTAGCTTATGTTTGT	207637004	207637222	ATAATTCTGGATGTTCAGG	ATAATTCTGGATGTTCAGG	|||||||||||||||||||	===================	19	0	0	0
chr1	-	238764323	238764341	1q43	HERV-K HML-2-like		GAATTTAGGTTGATAGTATAATATGGCTTACGATCTCTTGTTCCTATAGCTTGATTTCCAGACCAAATTCTAATGTGGTGCAAGGCCACAGTAAGCTTCCATAATTCTGGGTGTTCAGGACCAGTAACAGGACTAACTAACTTTGGTTAAGGTGATGAAATTCCCTTTTCACCCCATTTCCTATGGATAGGGTGATTCTAACCTTCTATAAATCTGGCC	238764223	238764441	ATAATTCTGGATGTTCAGG	ATAATTCTGGGTGTTCAGG	|||||||||| ||||||||	==========X========	18	1	0	0
chr2	-	129963962	129963980	2q21.1	HERV-K HML-2		GAATTTAGGTCGATAGTATAAAATGGCTTACGATATCTTGTTTCTAAAGTTTGACTTCCAGACCAAATTCTAATGTGGTGTGAGGCCACAGTAAGCCTCCATAATTCTGGATGTTCAGGACCAGAAACAGGACTTATTATTTTTGGTCTTGGGGTAGAGATTCCTTTTTCTCCCCATTCCCAATGGTAGAAAGACTGCAATTTTTTATGCTTACGTTTG	129963862	129964080	ATAATTCTGGATGTTCAGG	ATAATTCTGGATGTTCAGG	|||||||||||||||||||	===================	19	0	0	0
chr3	-	9849679	9849697	3p25.3	HERV-K HML-2	K11, ERVK-2	GAATTTAGGTCGATAGTATAAAACGGCTGATGATCTCTTGTTTCTAAAGTTTGATTTCCAGACCAAATCCTAATGTGGTATGAGGCTACAGTAAGCCTCCATAATTCTGGATGTTCAGGACCAGAAACAGGACTTATTATTTTTGGTCTTGGGGTAGAGATTCCTTTTTCTCCCCATTCCCAGGGATAGAAAGACTGTAATTTTTTATGCTTATGTTTG	9849579	9849797	ATAATTCTGGATGTTCAGG	ATAATTCTGGATGTTCAGG	|||||||||||||||||||	===================	19	0	0	0
chr3	-	113026274	113026292	3q13.2	HERV-K HML-2	K106, K(C3), K68, ERVK-3	GAATTTAGGTCAACAGTATAAAATGGCTTACGATCTCTTGTTTCTAAAGTTTGATTTCCAGACCAAATTCTAATGTGGTGTGAGGCCACAGTAAGCCTCCATAATTCTGGATGTTCAGGACCAGAAACAGGACTTATTATTTTTGGTCTTGGGGTAGAGATTCCTTTTTCTCCCCATTCCCAAGGGTAGAAAGACTGCAATTTTTTATGCTTATGTTTG	113026174	113026392	ATAATTCTGGATGTTCAGG	ATAATTCTGGATGTTCAGG	|||||||||||||||||||	===================	19	0	0	0
chr3	-	185564552	185564570	3q27.2	HERV-K HML-2	K50b, K117, ERVK-11	GAATTTAGGTCGACAGTATAAAATGGCTTACGATCTCTTGTTTCTAAAGTTTGATTTCCAGACCAAATTCTAATGTGGTGTGAGGCCACAGTAAGCCTCCATAATTCTGGATGTTCAGGACCAGAAACAGGACTTATTATTTTTGGTCTTGGGGTAGAGATTCCTTTTTCTCCCCATTCCCAAGGGTAGAAAGACTGCAATTTTTTATGCTTATGTTTG	185564452	185564670	ATAATTCTGGATGTTCAGG	ATAATTCTGGATGTTCAGG	|||||||||||||||||||	===================	19	0	0	0
chr4	-	3979406	3979424	4p16.3b	HERV-K HML-2-like	K77	GAATTTAGGTTAATAGTATAATATGGCTTATGATTTCTTGTTCCCATAACTTGATTTCCAGACCAAATTCTAATGTGGTACGTGGCCACAGTGAGCTTCCATAATTCTGGGTGTTCAGGACCAACAACAGGACTGACTAACTTTGGTCGGGGTGATGGAATCCCCTTTTCACCCCATTTCCATGGATAGGGTGTTTCTAGCCTTCTATAAACCTGGTCT	3979306	3979524	ATAATTCTGGATGTTCAGG	ATAATTCTGGGTGTTCAGG	|||||||||| ||||||||	==========X========	18	1	0	0
chr4	-	109857525	109857543	4q25	HERVK11D-int		TCAATCTGTTGTCTTAGTTTTCAAGGTGACAAGGTGGATTTACTTATAACCCTTTCTCCAGCCCAAACTCTCATACCAATCATAGCTATGGTTAATCTCCATAATTCTGAATGTTCAGGTCCTAAGTGGGGAACAACAAGCCTTGGCTTTGGAGGGGCAATCCCTGCCCCTTTCCACTTTAAAGGAAAAAAGGAGTTAAATCTATGATATAATAGGGAA	109857425	109857643	ATAATTCTGGATGTTCAGG	ATAATTCTGAATGTTCAGG	||||||||| |||||||||	=========X=========	18	1	0	0
chr5	-	30488649	30488667	5q33.3	HERV-K HML-2	K107/K10, K(C5), ERVK-10	GAATTTAGGTCGATAGTATAAAATGGCTTATGATCTCTTGTTTCTAAAGTCTGATTTCCAGACCAAATTCTAATGTGGTGTGAGGCCACAGTAAGCCTCCATAATTCTGGATGTTCAGGACCAGAAACAGGACTTATTATTTTTGGTCTTGGGGTAGAGATTCCTTTTTCTCCCCATTCCCAAGGGTAGAAAGACTGCAATTTTTTATGCTTATGTTTG	30488549	30488767	ATAATTCTGGATGTTCAGG	ATAATTCTGGATGTTCAGG	|||||||||||||||||||	===================	19	0	0	0
chr5	-	114145063	114145081	5q22.3	HERVK11D-int		TCAATCTGTTGTCTTAGTTTTTGAGGTGACAAGGTGGATTTACTTATAACACTTTCTCCAGCCCAAACTCTCATACCAGTCATAGCTATGGTTAATCTCCATAATTCTGAATGTTCAGGTCCTAAGTGGGGAACAATGAGCCTTGGCTTTGGAGGGGCAACCCCTGCCCCTTTCCACTTAAAAGGAAAAAAGGAGTTAAATCTACGATATAATAGGGGA	114144963	114145181	ATAATTCTGGATGTTCAGG	ATAATTCTGAATGTTCAGG	||||||||| |||||||||	=========X=========	18	1	0	0
chr5	-	156659710	156659728	5q33.3	HERV-K HML-2	K107/K10, K(C5), ERVK-10	GAATTTAGGTCGACAGTATAAAATGGCTTACAATCTCTTGTTTCTAAAGTTTGATTTCCAGACCAAATTCTAATGTGGTGTGAGGCCACAGTAAGCCTCCATAATTCTGGATGTTCAGGACCAGAAACAGGACTTACTATTTTTGGTCTTGGGGTAGAGATTCCTTTTTCTCCCCATTCCCAAGGGTAGAAAGACTGCAATTTTTTATGCTTATGTTTG	156659610	156659828	ATAATTCTGGATGTTCAGG	ATAATTCTGGATGTTCAGG	|||||||||||||||||||	===================	19	0	0	0
chr6	-	49503374	49503392	6p12.3	HERVK11D-int		TCAATCTGTTGTCTTAGTTTTCGAGGTGACAAGGTGGATTTACTTATAACACTTTCTCCAGCCCAAACTCTCATACCAGTCATATCTATGGTTAATCTCCATAATTCTGAATGTTCAGGTCCTAAGTGGGGAACAATGAGCCTTGGCTTTGGAGGGGCAACCCCTGCCCCTTTCCACTTAAAAGGAAAAAAGGAGTTAAATATATGATATAATAGGGGA	49503274	49503492	ATAATTCTGGATGTTCAGG	ATAATTCTGAATGTTCAGG	||||||||| |||||||||	=========X=========	18	1	0	0
chr6	-	77718941	77718959	6q14.1	HERV-K HML-2	K109, K(C6), ERVK-9	GAATTTAGGTCGACAGTATAAAATGGCTTACGATCTCTTGTTTCTAAAGTTTGATTTCCAGACCAAATTCTAATGTGGTGTGAGGCCACAGTAAGCCTCCATAATTCTGGATGTTCAGGACCAGAAACAGGACTTATTATTTTTGGTCTTGGGGTAGAGATTCCTTTTTCTCCCCATTCCCAAGGGTAGAAAGACTGCAATTTTTTATGCTTATGTTTG	77718841	77719059	ATAATTCTGGATGTTCAGG	ATAATTCTGGATGTTCAGG	|||||||||||||||||||	===================	19	0	0	0
chr7	-	4584430	4584448	7p22.1a	HERV-K HML-2	K108L, K(HML.2-HOM), K(C7), ERVK-6	GAATTCAGGTCAATAGTATAAAATGGCTTACGATCTCTTGTTTCTAAAGTTTGATTTCCAGACCAAATTCTAATGTGGTGTGAGGCCACAGTAAGCCTCCATAATTCTGGATGTTCAGGACCAGAAACAGGACTTACTATTTTTGGTCTTGGGGTAGAGATTCCTTTTTCTCCCCATTCCCAAGGGTAGAAAGACTGCAATTTTTTATGCTTATGTTTG	4584330	4584548	ATAATTCTGGATGTTCAGG	ATAATTCTGGATGTTCAGG	|||||||||||||||||||	===================	19	0	0	0
chr7	-	4592934	4592952	7p22.1b	HERV-K HML-2	K108R, ERVK-6	GAATTCAGGTCAATAGTATAAAATGGCTTACGATCTCTTGTTTCTAAAGTTTGATTTCCAGACCAAATTCTAATGTGGTGTGAGGCCACAGTAAGCCTCCATAATTCTGGATGTTCAGGACCAGAAACAGGACTTACTATTTTTGGTCTTGGGGTAGAGATTCCTTTTTCTCCCCATTCCCAAGGGTAGAAAGACTGCAATTTTTTATGCTTATGTTTG	4592834	4593052	ATAATTCTGGATGTTCAGG	ATAATTCTGGATGTTCAGG	|||||||||||||||||||	===================	19	0	0	0
chr8	-	7499879	7499897	8p23.1a	HERV-K HML-2	K115, ERVK-8	GAATTTAGGTCGACAGTATAAAATGGCTTACGATCTCTTGTTTCTAAAGTTTGATTTCCAGACCAAATTCTAATGTGGTGTGAGGCCACAGTAAGCCTCCATAATTCTGGATGTTCAGGACCAGAAACAGGACTTACTATTTTTGGTCTTGGGGTAGAGATTCTTTTTTCTCCCCATTCCCAAGGGTAGAAAGACTGCAATTTTTTATGCTTATGTTTG	7499779	7499997	ATAATTCTGGATGTTCAGG	ATAATTCTGGATGTTCAGG	|||||||||||||||||||	===================	19	0	0	0
chr8	-	12218515	12218533	8p23.1c	HERV-K HML-2		GGAATTTAGGTTAATAGTTAATATGGCTTATGATTTCTTGTTCCCATAACTTGATTTCCAGACCAAATTCTAATGTGGTACGAGGCCACAGTGAGCTTCCATAATTCTGGGTGTTCAGGACCAAAAACAGGACTAACTAAATTTGGTCGGGGTGATGAAATCCTCTTTTCACCCCATTTCCATGGATAGGGTGATTCTAGCCTTCTATAAACCTGGTCT	12218415	12218633	ATAATTCTGGATGTTCAGG	ATAATTCTGGGTGTTCAGG	|||||||||| ||||||||	==========X========	18	1	0	0
chr8	-	12461037	12461055	8p23.1d	HERV-K HML-2	KOLD130352	GGAATTTAGGTTAATAGTTAATATGGCTTATGATTTCTTGTTCCCATAACTTGATTTCCAGACCAAATTCTAATGTGGTACGAGGCCACAGTGAGCTTCCATAATTCTGGGTGTTCAGGACCAAAAACAGGACTAACTAAATTTGGTCGGGGTGATGAAATCCTCTTTTCACCCCATTTCCATGGATAGGGTGATTCTAGCCTTCTATAAACCTGGTCT	12460937	12461155	ATAATTCTGGATGTTCAGG	ATAATTCTGGGTGTTCAGG	|||||||||| ||||||||	==========X========	18	1	0	0
chr8	-	46266090	46266108	8q11.1	HERV-K HML-2	K70, K43	GAATTTAGGTTAACAGTATAATATGGCTTGTGATTTCTTGTTTCTATAACTTGATTTTCAGACAAAATTGTAATGTGGTGCGAGGCCACAGTAAGCTTCCATAATTCTGGATGTTCAGGACCAGTAACAGGACTAATTAACTTTGGTCGAGGTGATGAAATTTTCTTTTCACCCCATTTCCATGGATAGGGTGATTCTAACCTTATATAAACCTAGTCC	46265990	46266208	ATAATTCTGGATGTTCAGG	ATAATTCTGGATGTTCAGG	|||||||||||||||||||	===================	19	0	0	0
chr8	-	145023296	145023314	8q24.3b	HERV-K HML-2	K29	GATTTTAGGTTAATAGTAAAATATGGTTTATGATTTCTTGTTCCCATAACTTGATTTCCAGACCAAATTCTAATGTGGTATGAGGCCACAGTGAGCTTCCATAATTCTGGGTGTTCAGGAGCAACAACAGGACTAACTAACTTTGGGCGGGGTGATGAAATCCCCTTTTCACCCCATTTCCATGGATAGGGTGATTCTAGCCTTCTATAAACCTGGTCT	145023196	145023414	ATAATTCTGGATGTTCAGG	ATAATTCTGGGTGTTCAGG	|||||||||| ||||||||	==========X========	18	1	0	0
chr8_KI270813v1_alt	-	182982	183000		HERVK-int		GAATTTAGGTCGACAGTATAAAATGGCTTACGATCTCTTGTTTCTAAAGTTTGATTTCCAGACCAAATTCTAATGTGGTGTGAGGCCACAGTAAGCCTCCATAATTCTGGATGTTCAGGACCAGAAACAGGACTTACTATTTTTGGTCTTGGGGTAGAGATTCTTTTTTCTCCCCATTCCCAAGGGTAGAAAGACTGCAATTTTTTATGCTTATGTTTG	182882	183100	ATAATTCTGGATGTTCAGG	ATAATTCTGGATGTTCAGG	|||||||||||||||||||	===================	19	0	0	0
chr11	-	3449477	3449495	11p15.4	HERV-K HML-2	K7	TAATTTAGGTTAATAGTATAATATGGCTTATGATTTCTTGTTCCCATAACTTGATTTCCAGACCAAATTCTAATGTGGTATGAGGCCACAGTGAGCTTCCATAATTCTGGGTGTTCAGGACCAACAACAGGACTAACTAACTTTGGTCGGGGTGATGAAATCCTCTTTTCACCCCATTTCCATGGATAGGGTGATTCTAGCCTTCTATAAACCTGGTCT	3449377	3449595	ATAATTCTGGATGTTCAGG	ATAATTCTGGGTGTTCAGG	|||||||||| ||||||||	==========X========	18	1	0	0
chr11	-	62370484	62370502	11q12.3	HERV-K HML-2	K(OLDAC004127)	GAATTTAGGTCGATAGTATAAAATGGCTTACGATCTCTTGTTTCTGTAGTTTGATTTCCAGACCAAATTCTAATGCAGTATGAGGCCACAGTAAGCCTCCATAATTCTGGATGTTCAGGACCAGAAACAGGACTTAATATTTCTGGTCTTGGAGTAGAGATTCCTTTTTCTCCCCATTCCCAAGGGTAGAAAGACTGTAATTTTATGTGCTTCTGTTTG	62370384	62370602	ATAATTCTGGATGTTCAGG	ATAATTCTGGATGTTCAGG	|||||||||||||||||||	===================	19	0	0	0
chr11	-	92945508	92945526	11q14.3	HERVK11D-int		ATATAGATAGTATATATATTTTGAGGTGACAAGGTGGATTTACTTATAACACTTTCTCCAGCCCAAACTCTCATACCAGTCATAGCTATTGTTAATCTCCATAATTCTGAATGTTCAGGTTCTAAGTGCAGAACAATGAGCCTTGGCTTTGGAGGGGCAACCCCTGCCCCTTTCCACTTAAGAGGAAAAAAGGAGTTAAATCTACGATATAACAGGGGA	92945408	92945626	ATAATTCTGGATGTTCAGG	ATAATTCTGAATGTTCAGG	||||||||| |||||||||	=========X=========	18	1	0	0
chr11	-	118723016	118723034	11q23.3	HERV-K HML-2	K(C11b), K37, ERVK-20	GAATTTAGGTCGATAGTATAAAATGGCTTACGATCTCTTGTTTCTGAAGTTTGATTTCCAGACCAAATTCTAATGTGGTGTGAGGCCACAATAAGCCTCCATAATTCTGGATGTTCAGGACCAGAAACAGGACTTATTATTTTTGGTCTTGGGGTAGAGATTCCTTTTTCTCCCCATTCCCAAGGGTACAAAGACTGTAATTTTTTATGCTTATGTTTG	118722916	118723134	ATAATTCTGGATGTTCAGG	ATAATTCTGGATGTTCAGG	|||||||||||||||||||	===================	19	0	0	0
chr12	-	58329463	58329481	12q14.1	HERV-K HML-2	K(C12), K41, K119, ERVK-21	GAATTTAGGTCAACAGTATAAAATGGCTTACGATCTCTTGTTTCTAAAGTTTGATTTCCAGACCAAATTCTAATGTGGTGTGAGGCCACAGTAAGCCTCCATAATTCTGGATGTTCAGGACCAGAAACAGGACTTATTATTTTTGGTCTTGGGGTAGAGATTCCTTTTTCTCCCCATTCCCAAGGGTAGAAAGACTGCAATTTTTTATGCTTATGTTTG	58329363	58329581	ATAATTCTGGATGTTCAGG	ATAATTCTGGATGTTCAGG	|||||||||||||||||||	===================	19	0	0	0
chr16	-	34414053	34414071	16p11.2	HERV-K HML-2		GAATTTAGGTCGATAGTATAAAATGGCTTACGATCTCTTGTTTCTAAAGTTTGATTTCCAGACCAAATTCTAATGTGGTGTGAGGCCACAGTAAGCCTCCATAATTCTGGATGTTCAGGACCAGAAACAGGACTTATTATTTTTGGTCTTGGGGTAGAGATTCCTTTTTCTCCCCATTCCCAAGGGTAGAAAGACTGCAATTTTTTATGCTTATGTTTG	34413953	34414171	ATAATTCTGGATGTTCAGG	ATAATTCTGGATGTTCAGG	|||||||||||||||||||	===================	19	0	0	0
chr19	-	27639621	27639639	19q11	HERV-K HML-2	K(C19), ERVK-19	GAATTTAGGTCGACAGTATAAAATGGCTTACGATCTCTTGTTTCTAAAGTTTGATTTCCAGACCAAATTCTAATGTGGTGTGAGGCCACAGTAAGCCTCCATAATTCTGGATGTTCAGGACCAGAAACAGGACTTATTATTTTTGGTCTTGGGGTAGAGATTCCTTTTTCTCCCCATTCCCAAGGGTAGAAAGACTGCAATTTTTTATGCTTATGTTTG	27639521	27639739	ATAATTCTGGATGTTCAGG	ATAATTCTGGATGTTCAGG	|||||||||||||||||||	===================	19	0	0	0
chr19	-	37108633	37108651	19q13.12b	HERV-K HML-2	K(OLDAC012309), KOLD12309	GAATTTAGGTCGATAGTATAAAATGGCTTATGATCTCCTGTTTCTATAGCTTGATTTCCAGATCAAATTCTAATGCGGTATGAGGCCACAGTAAGCCTCCATAATTCTGGATGTTCAGGACCAGAAACAGGACTTATTATTTTTGGTCTTGGAGTAGAGATTCCTTTTTCTCCCCATTCCCAAGGGTAGAAAGACTGTAATTTTTTGTGCTTATGTTTG	37108533	37108751	ATAATTCTGGATGTTCAGG	ATAATTCTGGATGTTCAGG	|||||||||||||||||||	===================	19	0	0	0
chr19	-	52745204	52745222	19q13.41	HERV-K HML-2-like		GAATTTAGGTCGATAGTATAAAATGGCTTACGATCTCTTGTTTCTATAGCTTGATTTCCAGACCAAATTTTAATGCGGTATGAGGCCACAGTAAGACTCTATAATTTTGGATGTTCAGGACCAGAAACAGAACTTATTATCTTTGTTCTTGGAGTAGAGATTTTTTTTTCTCCCCATTCCCAAGGGTAGAAAGACGGCAATTTTTTGTGCTTATGTTTG	52745104	52745322	ATAATTCTGGATGTTCAGG	ATAATTTTGGATGTTCAGG	|||||| ||||||||||||	======X============	18	1	0	0
chr19_GL383575v2_alt	-	12458	12476		HERVK-int		GAATTTAGGTCGATAGTATAAAATGGCTTACGATCTCTTGTTTCTAAAGTTTGATTTCCAGACCAAATTCTAATGTGGTGTGAGGCCACAGTAAGCCTCCATAATTCTGGATGTTCAGGACCAGAAACAGGACTTATTATTTTTGGTCTTGCGGTAGAGATTCCTTTTTCTCCCCATTCCCAAGGGTAGAAAGACTGCAATTTTTTATGCTTATGTTTG	12358	12576	ATAATTCTGGATGTTCAGG	ATAATTCTGGATGTTCAGG	|||||||||||||||||||	===================	19	0	0	0
chr21	-	18562630	18562648	21q21.1	HERV-K HML-2	K60, ERVK-23	GAATTTAGGTCGATAGTATAAAATGGCTTATGATCTCTTGTTTCTAAAGTTTGATTTCCAGACCAAATTCTAATGTGGTGTGAGGCCACAGTAATCCTCCATAATTCTGGATGTTCAGGACCAGAAACAGGACTTATTATTTTTGGTCTTGGGGTAGAGATTCCTTTTTCTTCCCATTCCTAAGGGTAGAAAGACTGCAATTTTTTATGCTTATGTTTG	18562530	18562748	ATAATTCTGGATGTTCAGG	ATAATTCTGGATGTTCAGG	|||||||||||||||||||	===================	19	0	0	0
chrX	-	105668303	105668321	Xq22.3	HERVK11D-int		TCAATCTGTTGTCTTAGTTTTTGAGGTGACAAGGTGGATTTACTTATAACACTTTCTCCAGCCCAAACTCTCATACCAGTCATAGCTATGGTTAATCTCCATAATTCTGAATGTTCAGGTCCTAAGTGGGGAACAACGAGCCTTGGCTTTGGAGGGGCAACCCCTGCCCCTTTCCACTTAAGAGGAAAAAAGGAGTTAAATCTACAATATAATAGGGGA	105668203	105668421	ATAATTCTGGATGTTCAGG	ATAATTCTGAATGTTCAGG	||||||||| |||||||||	=========X=========	18	1	0	0
chrX	-	154610452	154610470	Xq28b	HERV-K HML-2	K63	GAATTTAGGTTAATAGTATAATATGGCTTACGATCTCTTGTTCCTATAGCTTCATTTCCAGACCAAATTCTAATGTGGTGCGAGGCCACAGTAAGCTTCCATAATTCTGGGTGTTCAGGACCAACAACAGGACTAACTAACTTTGTTCGAAGTGATGAAATTCCCTTTTCACCCCATTTCCATGGATAGGGTGATTCTAACCTTCTGTAAACCTGGTCC	154610352	154610570	ATAATTCTGGATGTTCAGG	ATAATTCTGGGTGTTCAGG	|||||||||| ||||||||	==========X========	18	1	0	0
chrY	-	6960450	6960468	Yp11.2	HERV-K HML-2		TAATTTAGGTTAATAGTATAATATGGCTTATGATTTCTTGTTCCCATAACTTGATTTCCAGACCAAATTCTAATGTGGTACGAGGCCACAGTGAGCTTCCATAATTCTGGGTGTTCAGGACCAACAACAGGACTAACTTTGGTCGGGGTGAAGAAATCCTCTTTTCACCCCATTTCCATGGATAGGGTGATTTTAGCCTTCTATAAACCTGGTCTAGCC	6960350	6960568	ATAATTCTGGATGTTCAGG	ATAATTCTGGGTGTTCAGG	|||||||||| ||||||||	==========X========	18	1	0	0
chrY	-	15975271	15975289	Yq11.221	HERVK11D-int		ATATAGATAGTATACATATTTTGAGGTGACAAGGTGGATTTACTTATAACACTTTCTCCAGCCCAAACTCTCATACCAGTCATAGCTCTTGTTAGTCTCCATAATTCTGAATGTTCAGGTCCTAAGTGGGGAACAATGAGCCTTGGCTTTGAAGGGCAACCCCCGCCCCTTTCCACTTCAGAGGAAAAAAGGAGTTAAATCTGTGATATAATAGGGGAC	15975171	15975389	ATAATTCTGGATGTTCAGG	ATAATTCTGAATGTTCAGG	||||||||| |||||||||	=========X=========	18	1	0	0

## Sheet: S2B shRNA-Env1070
# [ GGGenome | 2020-07-13 07:37:22 ]
# database	Human genome, GRCh38/hg38 (Dec, 2013)					S2 Table. Regions in human genome complementary to HERVK HML-2 env shRNAs with or without one mismatch
# query	CCTCGAGGTCAATTCTACCACAATT					B. Complementary regions to shRNA-Env1070
# count	11
# query	AATTGTGGTAGAATTGACCTCGAGG
# count	23
# name	strand	start	end	locus	element	alias	snippet	snippet_pos	snippet_end	query	sbjct (Mismatches)	align	edit	match	mis	del	ins
chr1	+	75381235	75381259	1p31.1	HERV-K HML-2	K4, K116, ERVK-1	AGAATCAAAAAATACAGAAGTTTTAGTTTGGGAAGAATGTGTGGCCAATAGTGCGGTGATATTACAAAACAATGAATTCGGAACTATTATAGATTGGGCACCTCGAGGTCAATTCTACCACAATTGCTCAGGACAAACTCAGTCGTGTCCAAGTGCACAAGTGAGTCCAGCTGTTGATAGCGACTTAACAGAAAGTTTAGACAAACATAAGCATAAAAAATTGCA	75381135	75381359	CCTCGAGGTCAATTCTACCACAATT	CCTCGAGGTCAATTCTACCACAATT	|||||||||||||||||||||||||	=========================	25	0	0	0
chr1	+	160697793	160697817	1q23.3	HERV-K HML-2	K110, K18, K(C1a), ERVK-18	AGGATCAAAGAATACAGAAGTTTTAGTTTGGGAAGAATGTGTGGCCAATAGTGTGGTGATATTACAAAACAATGAATTCGAAACTATTATAGATTGGGCACCTCGAGGTCAATTCTACCACAATTGCTCAGGACAAACTCAGTCGTGTCCAAGTGCACAAGTGAGTCCAGCTGTTGATAGCGACTTAACAGAAAGTCTAGACAAACATAAGCATAAAAAATTACA	160697693	160697917	CCTCGAGGTCAATTCTACCACAATT	CCTCGAGGTCAATTCTACCACAATT	|||||||||||||||||||||||||	=========================	25	0	0	0
chr3	+	101698795	101698819	3q12.3	HERV-K HML-2	K(II), ERVK-5	AGAATCAAAAAATACAGAAGTTTTAGTTTGGGAAGAATGTGTGGCCAATAGTGCGGTGATATTACAAAACAATGAATTCGGAACTATTATAGATTGGGCACCTCGAGGTCAATTCTACCACAATTGCTCAGGACAAACTCAGTCGTGTCCAAGTGCACAAGTGAGTCCAGCTGTTGATAGCGACTTAACAGAAAGTCTAGACAAACATAAGCATAAAAAATTACA	101698695	101698919	CCTCGAGGTCAATTCTACCACAATT	CCTCGAGGTCAATTCTACCACAATT	|||||||||||||||||||||||||	=========================	25	0	0	0
chr3	+	125897542	125897566	3q21.2	HERV-K HML-2	K(I), ERVK-4	AGAATCAAAAAATACAGAAGTTTTAGTTTAGGAAGAATGTGTGGCCAATAGTGCGGTGATATTACAAAACAATGAATTCGGAACTATTATAGATTAGGCACCTCGAGGTCAATTCTACCACAATTGCTCAGGACAAACTCAGCCGTGTCCAAGTGCACAAGTGAGTCCAGCTGTTGATAGCGACTTAACAGAAAGTTTAGACAAACATAAGCATAAAAAATTGCA	125897442	125897666	CCTCGAGGTCAATTCTACCACAATT	CCTCGAGGTCAATTCTACCACAATT	|||||||||||||||||||||||||	=========================	25	0	0	0
chr4	+	165000683	165000707	4q32.3	HERV-K HML-2	K5, ERVK-12	AGGATCAAAAGACACAGAAGTTTTAGTTTGGGAAGAATGTGTGGCCAATAGTGCCGTGATATTACAAAACAATGAATTCGGAACTATTATAGATTGGGCACCTCGAGGTCAATTCTACCACAATTGCACAGGACAAACTCAGTCGTGTCCAAGTGCACAAGTTGAGTCCAGCTGTTGACAGCGACTTAACAGAAAGTTTAGACAAACATAAGCATAAAAAATAAC	165000583	165000807	CCTCGAGGTCAATTCTACCACAATT	CCTCGAGGTCAATTCTACCACAATT	|||||||||||||||||||||||||	=========================	25	0	0	0
chr6	+	28690741	28690765	6p22.1	HERV-K HML-2	K(OLDAL121932), K69, K20	AGGATCAAAAGACACAGAAGTTTTAGTTTTGGAAGAATGTGTGGCCAATAGAGCAGTGATATTACAAAACGATGAATTTGGAACTGTTATAGATAGGGCACCTCGAGGTCAATTCTACCACAATTGCACAGGACAAACTCAATCATGTCCCAGTGCACAAGTGAGTCCAGATGTTGATAGCGACATAACAGAAAGTCTAGACAAACATAAGCACGAAAAATTATA	28690641	28690865	CCTCGAGGTCAATTCTACCACAATT	CCTCGAGGTCAATTCTACCACAATT	|||||||||||||||||||||||||	=========================	25	0	0	0
chr6_GL000251v2_alt	+	180562	180586		HERVK-int		AGGATCAAAAGACACAGAAGTTTTAGTTTTGGAAGAATGTGTGGCCAATAGAGCAGTGATATTACAAAACGATGAATTTGGAACTGTTATAGATAGGGCACCTCGAGGTCAATTCTACCACAATTGCACAGGACAAACTCAATCATGTCCCAGTGCACAAGTGAGTCCAGATGTTGATAGCGACATAACAGAAAGTCTAGACAAACATAAGCACGAAAAATTATA	180462	180686	CCTCGAGGTCAATTCTACCACAATT	CCTCGAGGTCAATTCTACCACAATT	|||||||||||||||||||||||||	=========================	25	0	0	0
chr11	+	101702305	101702329	11q22.1	HERV-K HML-2	K(C11c), K36, K118, ERVK-25	AGAATCAAAAAATACAGAAGTTTTAGTTTGGGAAGAATGTGTGGCCAATAGTGCGGTGATATTACAAAACAATGAATTTGGAACTATTATAGATTGGGCACCTCGAGGTCAATTCTACCACAATTGCTCAGGACAAACTCAGTCGTGTCCAAGTGCACAAGTGAGTCCAGCTGTTGATAGCGACTTAACAGAAAGTTTAGACAAACATAAGCATAAAAAATTGCA	101702205	101702429	CCTCGAGGTCAATTCTACCACAATT	CCTCGAGGTCAATTCTACCACAATT	|||||||||||||||||||||||||	=========================	25	0	0	0
chr16	+	34997558	34997582	16p11.2	HERV-K HML-2		AGAATCAAAAAATACAGAAGTTTTAGTTTGGGAAGAATGTGTGGCCAATAGTGCGGTGATATTACAAAACAATAAATTCGGAACTATTATAGATTGGGCACCTCGAGGTCAATTCTACCACAATTGCTCAGGACAAACTCAGTCATGTCCAAGTGCACAAGTGAGTCCAGCTGTTGATAGCGACTTAACAGAAAGTTTAGACAAACATAAGCATAAAAAATTGCA	34997458	34997682	CCTCGAGGTCAATTCTACCACAATT	CCTCGAGGTCAATTCTACCACAATT	|||||||||||||||||||||||||	=========================	25	0	0	0
chr19_GL383576v1_alt	+	75091	75115		HERVK-int		AGAATCAAAAAATACAGAAGTTTTAGTTTGGGAAGAATGTGTGGCCAATAGTGCGGTGATATTACAAAACAATGAATTCGGAACTATTATAGATTGGGCACCTCGAGGTCAATTCTACCACAATTGCTCAGGACAAACTCAGTCATGTCCAAGTGCACAAGTGAGTCCAGCTGTTGATAGCGACTTAACAGAAAGTTTAGACAAACATAAGCATAAAAAATTGCA	74991	75215	CCTCGAGGTCAATTCTACCACAATT	CCTCGAGGTCAATTCTACCACAATT	|||||||||||||||||||||||||	=========================	25	0	0	0
chr22	+	18945629	18945653	22q11.21	HERV-K HML-2	K101, K(C22), ERVK-24	AGAATCAAAAAATACAGAAGTTTTAGTTTGGGAAGAATGTGTGGCCAATAGTGCGGTGATATTACAAAACAATGAATTCGGAACTATTATAGATTGGGCACCTCGAGGTCAATTCTACCACAATTGCTCAGGACAAACTCAGTCATGTCCAAGTGCACAAGTGAGTCCAGCTGTTGATAGCGACTTAACAGAAAGTTTAGACAAACATAAGCATAAAAAATTGCA	18945529	18945753	CCTCGAGGTCAATTCTACCACAATT	CCTCGAGGTCAATTCTACCACAATT	|||||||||||||||||||||||||	=========================	25	0	0	0
chr1	-	155628865	155628889	1q22	HERV-K HML-2	K102, K(C1b), K50a, ERVK-7	TGCAATTTTTTATGCTTATGTTTGTCTAAACTTTCTGTTAAGTCGCTATCAACAGCTGGACTCACTTGTGCACTTGGACACGACTGAGTTTGTCCTGAGCAATTGTGGTAGAATTGACCTCGAGGTGCCCAATCTATAATAGTTCCAAATTCATTGTTTTGTAATATCACCGCACTATTGGCCACACATTCTTCCCAAACTAAAACTTCTGTATTTTTTGATTCT	155628765	155628989	AATTGTGGTAGAATTGACCTCGAGG	AATTGTGGTAGAATTGACCTCGAGG	|||||||||||||||||||||||||	=========================	25	0	0	0
chr1	-	207637298	207637322	1q32.2	HERV-K HML-2		CTGTAATTTTTTAGCTTATGTTTGTCTAAACTTTCTGTTAAGTCGCTATCAACAGCTAGACTCACTTGTGCACTGGGACACGACTGAGTTTGTCCTGTGCAATTGTGGTAGAATTGACCTCGAGGTGCCCAATCTATAATAGTTCCGAATTCACTGTTTTGTAATATCACCGCACTATTGGCCACACATTCTTCCCAAACTAAAACTTCTGTATTTTTTGATCCT	207637198	207637422	AATTGTGGTAGAATTGACCTCGAGG	AATTGTGGTAGAATTGACCTCGAGG	|||||||||||||||||||||||||	=========================	25	0	0	0
chr2	-	129964157	129964181	2q21.1	HERV-K HML-2		TGCAATTTTTTATGCTTACGTTTGTCTAGACTTTCTGTTAAGTCGCTATCAACAGCTGGACTCACTTGTGCACTTGGACATGACTGAGTTTGTCCTGAGCAATTGTGGTAGAATTGACCTCGAGGTGCCCAATCTGTAATAGTTCCGAATTCATTGTTTTGTAATATCACCGCACTATTGGCCACACATTCTTCCCAAACTAAAACGTCTGTATTTTTTGATTCT	129964057	129964281	AATTGTGGTAGAATTGACCTCGAGG	AATTGTGGTAGAATTGACCTCGAGG	|||||||||||||||||||||||||	=========================	25	0	0	0
chr3	-	9849874	9849898	3p25.3	HERV-K HML-2	K11, ERVK-2	TGTAATTTTTTATGCTTATGTTTGTCTAAACTTTCTGTTAAGTCACTTTCAACAGCTGGACTCACTTGTGCCCTGGGACATGACTGAGTTTGCCCTGAGCAATTGTGGTAGAATTGACCTCAAGGTGCCCAATCTATAATAGTTCCAAATTCATTGTTTTGTAATATTACCGCACTATTGGCCACACATTCTTCCCAAACTAAAGCTTCTGTATTTTTTGATCCT	9849774	9849998	AATTGTGGTAGAATTGACCTCGAGG	AATTGTGGTAGAATTGACCTCAAGG	||||||||||||||||||||| |||	=====================X===	24	1	0	0
chr3	-	113026469	113026493	3q13.2	HERV-K HML-2	K106, K(C3), K68, ERVK-3	TGCAATTTTTTATGCTTATGTTTGTCTAAACTTTCTGTTAAGTCGCTATCAACAGCTGGACTCACTTGTGCACTTGGACACGACTGAGTTTGTCCTGAGCAATTGTGGTAGAATTGACCTCGAGGTGCCCAATCTATAATAGTTCCGAATTCATTGTTTTGTAATATCACCGCACTATTGGCCACACATTCTTCCCAAACTAAAACTTCTGTATTTTTTGATTCT	113026369	113026593	AATTGTGGTAGAATTGACCTCGAGG	AATTGTGGTAGAATTGACCTCGAGG	|||||||||||||||||||||||||	=========================	25	0	0	0
chr3	-	185564747	185564771	3q27.2	HERV-K HML-2	K50b, K117, ERVK-11	TGCAATTTTTTATGCTTATGTTTGTCTAAACTTTCTGTTAAGTCGCTATCAACAGCTGGACTCACTTGTGCACTTGGACACGACTGAGTTTGTCCTGAGCAATTGTGGTAGAATTGACCTCGAGGTACCCAATCTATAATAGTTCCGAATTCATTGTTTTGTAATATCACCGCACTATTGGCCACACATTCTTCCCAAACTAAAACTTCTGTATTTTTTGATTCT	185564647	185564871	AATTGTGGTAGAATTGACCTCGAGG	AATTGTGGTAGAATTGACCTCGAGG	|||||||||||||||||||||||||	=========================	25	0	0	0
chr5	-	30488844	30488868	5p13.3	HERV-K HML-2	K104, K50d	TGCAATTTTTTATGCTTATGTTTGTCTAAACTTTCTGTTAAGTCGCTATCAACAGCTGGACTCACTTGTGCACTTGGACACGACTGAGTTCATCCTGAGCAATTGTGGTAGAATTGACCTCGAGGTGCCCAATCTATAATAGTTCCAAATTCATTGTTTTGTAATATCACTGCACTATTGGCCACACATTCTTCCCAAACTAAAACTTCTGTATTTTTTGATTCT	30488744	30488968	AATTGTGGTAGAATTGACCTCGAGG	AATTGTGGTAGAATTGACCTCGAGG	|||||||||||||||||||||||||	=========================	25	0	0	0
chr5	-	46002238	46002262	5p12	HERV-K HML-2		TGTAATTTCTTATGCTTATGTTCGTCTAAACTTTTGGTTAAGTTGCTATCAACAGTTGGACTCACTTGTGCACTGGAACACGACTGAGTTTTTCCTGTGCAATTGTGGTAGAATTGACCTCGAGGTGCCCAATCTATAACAGTTCCGAATTCACTGTTTTGTAATATCACCGCACTATTGGCCACACATTCTTCCCAAAGTAAAACTTCTGTATTTTTTGATCCT	46002138	46002362	AATTGTGGTAGAATTGACCTCGAGG	AATTGTGGTAGAATTGACCTCGAGG	|||||||||||||||||||||||||	=========================	25	0	0	0
chr5	-	156659905	156659929	5q33.3	HERV-K HML-2	K107/K10, K(C5), ERVK-10	TGCAATTTTTTATGCTTATGTTTGTCTAAACTTTCTGTTAAGTCGCTATCAACAGCTGGACTCACTTGTGCACTTGGACACGACTGAGTTTGTCCTGAGCAATTGTGGTAGAATTGACCTCGAGGTGCCCAATCTATAATAGTTCCAAATTCATTGTTTTATAATATCACCGCACTATTGGCCACACATTCTTCCCAAACTAAAACTTCTGTATTTTTTGATTCT	156659805	156660029	AATTGTGGTAGAATTGACCTCGAGG	AATTGTGGTAGAATTGACCTCGAGG	|||||||||||||||||||||||||	=========================	25	0	0	0
chr6	-	77719136	77719160	6q14.1	HERV-K HML-2	K109, K(C6), ERVK-9	TGCAATTTTTTATGCTTATGTTTGTCTAAACTTTCTGTTAAGTCGCTATCAACAGCTGGACTCACTTGTGCACTTGGACACGACTGAGTTTGTCCTGAGCAATTGTGGTAGAATTGACCTTGAGGTGTCCAATCTATAATAGTTCCAAATTCATTGTTTTGTAATATCACCGCACTATTGGCCACACATTCTTCCCAAACTAAAACTTCTGTATTTTTTGATTCT	77719036	77719260	AATTGTGGTAGAATTGACCTCGAGG	AATTGTGGTAGAATTGACCTTGAGG	|||||||||||||||||||| ||||	====================X====	24	1	0	0
chr7	-	4584625	4584649	7p22.1a	HERV-K HML-2	K108L, K(HML.2-HOM), K(C7), ERVK-6	TGCAATTTTTTATGCTTATGTTTGTCTAAACTTTCTGTTAAGTCGCTATCAACAGCTGGACTCACTTGTGCACTTGGACACGACTGAGTTTGTCCTGAGCAATTGTGGTAGAATTGACCTCGAGGTGCCCAATCTATAATAGTTCCGAATTCATTGTTTTGTAATATCACCGCACTATTGGCCACACATTCTTCCCAAACTAAAACTTCTGTATTTTTTGATTCT	4584525	4584749	AATTGTGGTAGAATTGACCTCGAGG	AATTGTGGTAGAATTGACCTCGAGG	|||||||||||||||||||||||||	=========================	25	0	0	0
chr7	-	4593129	4593153	7p22.1b	HERV-K HML-2	K108R, ERVK-6	TGCAATTTTTTATGCTTATGTTTGTCTAAACTTTCTGTTAAGTCGCTATCAACAGCTGGACTCACTTGTGCACTTGGACACGACTGAGTTTGTCCTGAGCAATTGTGGTAGAATTGACCTCGAGGTGCCCAATCTATAATAGTTCCGAATTCATTGTTTTGTAATATCACCGCACTATTGGCCACACATTCTTCCCAAACTAAAACTTCTGTATTTTTTGATTCT	4593029	4593253	AATTGTGGTAGAATTGACCTCGAGG	AATTGTGGTAGAATTGACCTCGAGG	|||||||||||||||||||||||||	=========================	25	0	0	0
chr8	-	7500074	7500098	8p23.1a	HERV-K HML-2	K115, ERVK-8	TGCAATTTTTTATGCTTATGTTTGTCTAAACTTTCTGTTAAGTCGCTATCAACAGCTGGACTCACTTGTGCACTTGGACACGACTGAGTTTGTCCTGAGCAATTGTGGTAGAATTGACCTCGAGGTGCCCAATCTATAATAGTTCCAAATTCATTGTTTTGTAATATCACCGCACTATTGGCCACACATTCTTCCCAAACTAAAACTTCTGTATTTTTTGATTCT	7499974	7500198	AATTGTGGTAGAATTGACCTCGAGG	AATTGTGGTAGAATTGACCTCGAGG	|||||||||||||||||||||||||	=========================	25	0	0	0
chr8_KI270813v1_alt	-	183177	183201		HERVK-int		TGCAATTTTTTATGCTTATGTTTGTCTAAACTTTCTGTTAAGTCGCTATCAACAGCTGGACTCACTTGTGCACTTGGACACGACTGAGTTTGTCCTGAGCAATTGTGGTAGAATTGACCTCGAGGTGCCCAATCTATAATAGTTCCAAATTCATTGTTTTGTAATATCACCGCACTATTGGCCACACATTCTTCCCAAACTAAAACTTCTGTATTTTTTGATTCT	183077	183301	AATTGTGGTAGAATTGACCTCGAGG	AATTGTGGTAGAATTGACCTCGAGG	|||||||||||||||||||||||||	=========================	25	0	0	0
chr12	-	34622189	34622213	12p11.1	HERV-K HML-2	K50e	TATAATTTTTTGTGCTTATGTTTGTCCAAACTTTCTATTAAGTCACTATTAACAGCTGGACTCACTTGTGCACTGGGACACGACTGGGTTTGTCTTGTGCAATTGTGGCAGAATTGACCTCGAGGTGCCCAGTCTATAATAATTCCAAATTCATTGTTCCATAATATCATCACACTATTGGCCACACTTTCTTGCCAAACTAAAACTTCTGTACTTTTGATCTTT	34622089	34622313	AATTGTGGTAGAATTGACCTCGAGG	AATTGTGGCAGAATTGACCTCGAGG	|||||||| ||||||||||||||||	========X================	24	1	0	0
chr12	-	58329658	58329682	12q14.1	HERV-K HML-2	K(C12), K41, K119, ERVK-21	TGCAATTTTTTATGCTTATGTTTGTCTAAACTTTCTGTTAAGTCACTATCAACAGCTGGACTCACTTGTGCACTTGGACACGACTGAGTTTGTCCTGAGCAATTGTGGTAGAATTGACCTCGAGGTGCCCAATCTATAATAGTTCCAAATTCATTGTTTTGTAATATCACCACACTATTGGCCACACATTCTTCCCAAACTAAAACTTCTGTATTTTTTGATTCT	58329558	58329782	AATTGTGGTAGAATTGACCTCGAGG	AATTGTGGTAGAATTGACCTCGAGG	|||||||||||||||||||||||||	=========================	25	0	0	0
chr16	-	34414248	34414272	16p11.2	HERVK-int		TGCAATTTTTTATGCTTATGTTTGTCTAAACTTTCTGTTAAGTCGCTATCAACAGCTGGACTCACTTGTGCACTTGGACATGACTGAGTTTGTCCTGAGCAATTGTGGTAGAATTGACCTCGAGGTGCCCAATCTATAATAGTTCCGAATTTATTGTTTTGTAATATCACCGCACTATTGGCCACACATTCTTCCCAAACTAAAACTTCTGTATTTTTTGATTCT	34414148	34414372	AATTGTGGTAGAATTGACCTCGAGG	AATTGTGGTAGAATTGACCTCGAGG	|||||||||||||||||||||||||	=========================	25	0	0	0
chr19	-	27639816	27639840	19q11	HERV-K HML-2	K(C19), ERVK-19	TGCAATTTTTTATGCTTATGTTTGTCTAAACTTTCTGTTAAGTCGCTATCAACAGCTGGACTCACTTGTGCACTTGGACACGACTGAGTTTGTCCTGAGCAATTGTGGTAGAATTGACCTCGAGGTGCCCAATCTATAATAGTTCCAAATTCATTGTTTTGTAATATCACCGCACTATTGGCCACACATTCTTCCCAAACTAAAACTTCTGTATTTTTTGATTCT	27639716	27639940	AATTGTGGTAGAATTGACCTCGAGG	AATTGTGGTAGAATTGACCTCGAGG	|||||||||||||||||||||||||	=========================	25	0	0	0
chr19	-	35573667	35573691	19q13.12a	HERV-K HML-2		TGTAATTTTTTATGCTTATGTTCGTCTAAACTTTCTATGAAGTCGCTATCAACAGTTGGACTCACTTGTGCACTGGGACACGACTGAGTTTGTCCTGTGCAATTGTGGTAGAATTGACCTCGAGGTGCCCAATCTATAATAGTTCGGAATTCACTGTTTTGTAATATCACTGCACTATTGGCCACACATTCTTCCCAAACTAAAGCTTCTACATTTTTTGATCCT	35573567	35573791	AATTGTGGTAGAATTGACCTCGAGG	AATTGTGGTAGAATTGACCTCGAGG	|||||||||||||||||||||||||	=========================	25	0	0	0
chr19	-	37108828	37108852	19q13.12b	HERV-K HML-2	K(OLDAC012309), KOLD12309	TGTAATTTTTTGTGCTTATGTTTGTCTAAACTTTCTGTTAAGTCACTATCAACAGTTGGACTCACTTGTGCACTGGGACATGACTGAGTTTGTCCTGTGCAATTGTGGTAGAATTGACCTCGAGGTGCCCAATCTATAATAGTTCCAAATTCATCATTTTGTAATATCACCACACTATTGGCCACACATTCTTCCTAAACTAAAACTTCTGTGTCTTTTGATACC	37108728	37108952	AATTGTGGTAGAATTGACCTCGAGG	AATTGTGGTAGAATTGACCTCGAGG	|||||||||||||||||||||||||	=========================	25	0	0	0
chr19	-	52745399	52745423	19q13.41	HERV-K HML-2-like		GGCAATTTTTTGTGCTTATGTTTGGCTAAACTTTTTGTTAAGTCACTGTTAACAGCTGGACTCACTTCTGCACTGGGACATGACTGAGTTTGTCCTGTGCAATTGTGGTAGAATTGACCTCGAGGTGCCCAATCTATAATAGTTCCGAATTTATCATTTTGTAATATCACCGCACTATTGGCCACACATTCTTCCCAAACTAAAACTTTTGTGTCTTTTGATCCT	52745299	52745523	AATTGTGGTAGAATTGACCTCGAGG	AATTGTGGTAGAATTGACCTCGAGG	|||||||||||||||||||||||||	=========================	25	0	0	0
chr19_GL383575v2_alt	-	12653	12677		HERVK-int		TGCAATTTTTTATGCTTATGTTTGTCTAAACTTTCTGTTAAGTCGCTATCAACAGCTGGACTCACTTGTGCACTTGGACACGACTGAGTTTGTCCTGAGCAATTGTGGTAGAATTGACCTTGAGGTGCCCAATCTATAAGAGTTCCGAATTCATTGTTTTGTAATATCACCGCACTATTGGCCACACATTCTTCCCAAACTAAAACTTCTGTATTTTTTGATTCT	12553	12777	AATTGTGGTAGAATTGACCTCGAGG	AATTGTGGTAGAATTGACCTTGAGG	|||||||||||||||||||| ||||	====================X====	24	1	0	0
chr21	-	18562825	18562849	21q21.1	HERV-K HML-2	K60, ERVK-23	TGCAATTTTTTATGCTTATGTTTGTCTAAACTTTCTGTTAAGTCGCTATCAACAGCTGGACTCACTTGTGCACTTGGACACGACTGAGTTTGTCCTGAGCAATTGTGGTAGAATTGACCTCGAGGTGCCCAATCTATAATAGTTCCGAATTCATTGTTTTGTAATATCACTGCACTATTGGCCACACATTCTTCCTAAACTAAAACTTCTGTATTTTTTGATTCT	18562725	18562949	AATTGTGGTAGAATTGACCTCGAGG	AATTGTGGTAGAATTGACCTCGAGG	|||||||||||||||||||||||||	=========================	25	0	0	0
